# Supplementary material for: The Global Atlas of Bamboo and Rattan (GABR) Phase II: new resources for sustainable development
Source: Gigascience. 2022 Oct 30;11:giac113. doi: 10.1093/gigascience/giac113 (PMC9618405; doi:10.1093/gigascience/giac113)
Supplement: giac113_Supplemental_File [file giac113_supplemental_file.zip]

Archive with 1 entries (1 files):
- Additional Tables.xlsx
