# Supplementary material for: The Global Atlas of Bamboo and Rattan (GABR) Phase II: new resources for sustainable development
Source: Gigascience. 2022 Oct 30;11:giac113. doi: 10.1093/gigascience/giac113 (PMC9618405; doi:10.1093/gigascience/giac113)
Supplement: giac113_Supplemental_File [file giac113_supplemental_file.zip › Additional Tables.xlsx]

## Sheet: S1
	Table S1. Bamboo and rattan genomes published
	#	Family	Species Name	References
	1	Rattan	Calamus simplicifolius	Ref.1
	2		Daemonorops jenkinsiana	Ref.1
	3	Bamboo	Phyllostachys edulis: version 1	Ref.2
	4		Phyllostachys edulis: version 2	Ref.3
	5-433		Phyllostachys edulis: resequencing genome	Ref.4
	434		Bonia amplexicaulis	Ref.5
	435		Guadua angustifolia	Ref.5
	436		Olyra latifolia	Ref.5
	437		Raddia guianensis	Ref.5
	438		Dendrocalamus latiflorus	Ref.6
	439		Raddia distichophylla	Ref.7
	References:
	1. Zhao H, Wang S, Wang J, et al. The chromosome-level genome assemblies of two rattans (Calamus simplicifolius and Daemonorops jenkinsiana). GigaScience, 2018, 7(9): giy097.
	2. Peng Z, Lu Y, Li L, et al. The draft genome of the fast-growing non-timber forest species moso bamboo (Phyllostachys heterocycla). Nature genetics, 2013, 45(4): 456-461.
	3. Zhao H, Gao Z, Wang L, et al. Chromosome-level reference genome and alternative splicing atlas of moso bamboo (Phyllostachys edulis). Gigascience, 2018, 7(10): giy115.
	4. Resequencing genome: Zhao H, Sun S, Ding Y, et al. Analysis of 427 genomes reveals moso bamboo population structure and genetic basis of property traits. Nature communications, 2021, 12(1): 1-12.
	5. Guo Z H, Ma P F, Yang G Q, et al. Genome sequences provide insights into the reticulate origin and unique traits of woody bamboos. Molecular plant, 2019, 12(10): 1353-1365.
	6. Zheng Y, Yang D, Rong J, et al. Allele‐aware chromosome‐scale assembly of the allopolyploid genome of hexaploid Ma bamboo (Dendrocalamus latiflorus Munro). Journal of Integrative Plant Biology, 2022, 64(3): 649-670.
	7. Li W, Shi C, Li K, et al. Draft genome of the herbaceous bamboo Raddia distichophylla. G3, 2021, 11(2): jkaa049.

## Sheet: S2
	Table S2. Bamboo chloroplast genomes published
	#	Name	NCBI ID
	1	Acidosasa_chienouensis_LOC
	2	Acidosasa_chinensis_LOC
	3	Acidosasa_edulis_LOC
	4	Acidosasa_macula_LOC
	5	Acidosasa_purpurea	NC_015820.1
	6	Acidosasa_venusta_LOC
	7	Ampelocalamus_actinotrichus	MH410123.1
	8	Ampelocalamus_calcareus	MH988715.1
	9	Ampelocalamus_melicoideus	NC_043932.1
	10	Ampelocalamus_naibunensis	NC_030767.1
	11	Ampelocalamus_saxatilis	NC_043931.1
	12	Arundinaria_appalachiana	NC_023934.1
	13	Arundinaria_fargesii	NC_024712.1
	14	Arundinaria_gigantea	NC_020341.1
	15	Arundinaria_humbertii	NC_044488.1
	16	Arundinaria_sp_LOC
	17	Arundinaria_tecta	NC_023935.1
	18	Bambusa_albolineata_LOC
	19	Bambusa_amplexicaulis_LOC
	20	Bambusa_blumeana2_LOC
	21	Bambusa_boniopsis_LOC
	22	Bambusa_burmanica_cv_LOC
	23	Bambusa_burmanica_LOC
	24	Bambusa_chungii_LOC
	25	Bambusa_corniculata_LOC
	26	Bambusa_cornigera_cv_LOC
	27	Bambusa_cornigera1_LOC
	28	Bambusa_dissimulator_var_albinodis_LOC
	29	Bambusa_dissimulator_var_hispida_LOC
	30	Bambusa_dissimulator_var_LOC
	31	Bambusa_dolichoclada_LOC
	32	Bambusa_emeiensis	NC_015830.1
	33	Bambusa_eutuldoides_LOC
	34	Bambusa_eutuldoides_var_basistriata_LOC
	35	Bambusa_eutuldoides_var_viridivittata_LOC
	36	Bambusa_flexuosa_LOC
	37	Bambusa_gibba_LOC
	38	Bambusa_gibboides_LOC
	39	Bambusa_indigena_LOC
	40	Bambusa_inermedia1_LOC
	41	Bambusa_insularis_LOC
	42	Bambusa_lapidea_LOC
	43	Bambusa_longispiculata_LOC
	44	Bambusa_multiplex	NC_024668.1
	45	Bambusa_multiplex_cv_Fernleaf__LOC
	46	Bambusa_multiplex_cv_Silverstripe_LOC
	47	Bambusa_multiplex_cv1_LOC
	48	Bambusa_multiplex_f_alphonsekarri1_LOC
	49	Bambusa_multiplex_f_stripestem_LOC
	50	Bambusa_multiplex_LOC
	51	Bambusa_multiplex_var_incana_LOC
	52	Bambusa_multiplex_var_riviereorum_LOC
	53	Bambusa_multiplex_var_shimadae_LOC
	54	Bambusa_nutans_LOC
	55	Bambusa_oldhamii	NC_012927.1
	56	Bambusa_pachinensis_var_hirsutissima_LOC
	57	Bambusa_pervariabilis_LOC
	58	Bambusa_pervariabilis_var_multistriata1_LOC
	59	Bambusa_pervariabilis_var_viridistriata2_LOC
	60	Bambusa_pervariabillis_D_Daii_LOC
	61	Bambusa_pervariabillis_Dendrocalamus_latiflorus_LOC
	62	Bambusa_prominens_LOC
	63	Bambusa_rigida_LOC
	64	Bambusa_rutila_LOC
	65	Bambusa_sp1_LOC
	66	Bambusa_subtruncata_LOC
	67	Bambusa_textilis_Dendrocalamus_latiflorus_LOC
	68	Bambusa_textilis_f_purpurascens_LOC
	69	Bambusa_textilis_LOC
	70	Bambusa_textilis_var_albostriata_LOC
	71	Bambusa_textilis_var_glabra_LOC
	72	Bambusa_textilis_var_gracilis_LOC
	73	Bambusa_tulda_LOC
	74	Bambusa_tuldoides_f_swolleninternode_LOC
	75	Bambusa_tuldoides_LOC
	76	Bambusa_ventricosa	NC_042671.1
	77	Bambusa_ventricosa_LOC
	78	Bambusa_vulgaris_f_vittata_LOC
	79	Bambusa_vulgaris_f_waminii_LOC
	80	Bambusa_vulgaris_LOC
	81	Bashania_fargesii1_LOC
	82	Bashnia_qingchengshanensis_LOC
	83	Brachystachyum_densiflorum_var_villosum_LOC
	84	Brachystachyum_densiflorum2_LOC
	85	Cephalostachyum_fuchsianum_LOC
	86	Cephalostachyum_pergracile_LOC
	87	Cephalostachyum_virgatum_LOC
	88	Chimonobambusa_angustifolia_LOC
	89	Chimonobambusa_brevinoda_LOC
	90	Chimonobambusa_communis1_LOC
	91	Chimonobambusa_cv_LOC
	92	Chimonobambusa_marmorea2_LOC
	93	Chimonobambusa_neopurpurea_LOC
	94	Chimonobambusa_quadrangularis_LOC
	95	Chimonobambusa_rivularis_LOC
	96	Chimonobambusa_setiformis_LOC
	97	Chimonobambusa_sp_LOC
	98	Chimonobambusa_utilis_LOC
	99	Chimonobambusa_var_LOC
	100	Chimonocalamus_delicatus_LOC
	101	Chimonocalamus_dumosus_LOC
	102	Chimonocalamus_fimbriatus_LOC
	103	Chimonocalamus_longiusculus	NC_024714.1
	104	Chimonocalamus_longiusculus_LOC
	105	Chimonocalamus_makuanensis_LOC
	106	Chimonocalamus_pallens_LOC
	107	Chimonocalamus_peregrinus_LOC
	108	Chusquea_culeou	NC_042672.1
	109	Dendrocalamopsis_basihirsuta_LOC
	110	Dendrocalamopsis_beecheyana1_LOC
	111	Dendrocalamopsis_bicicatricata2_LOC
	112	Dendrocalamopsis_daii_LOC
	113	Dendrocalamopsis_oldhamii_LOC
	114	Dendrocalamopsis_stenoaurita_LOC
	115	Dendrocalamopsis_variostriata_LOC
	116	Dendrocalamus_asper_var_LOC
	117	Dendrocalamus_asper1_LOC
	118	Dendrocalamus_bambusoides_LOC
	119	Dendrocalamus_barbatus_var_internodiiradicatus__LOC
	120	Dendrocalamus_birmanicus_LOC
	121	Dendrocalamus_brandisii1_LOC
	122	Dendrocalamus_farinosus1_LOC
	123	Dendrocalamus_giganteus_cv1_LOC
	124	Dendrocalamus_giganteus1_LOC
	125	Dendrocalamus_hamiltonii_LOC
	126	Dendrocalamus_hamiltonii_var_hamiltonii_LOC
	127	Dendrocalamus_latiflorus	NC_013088.1
	128	Dendrocalamus_latiflorus_f_mei-nung_LOC
	129	Dendrocalamus_latiflorus_LOC
	130	Dendrocalamus_minor_var_amoenus_LOC
	131	Dendrocalamus_peculiaris_LOC
	132	Dendrocalamus_rongchengensis_Hualongdan_LOC
	133	Dendrocalamus_rongchengensis_LOC
	134	Dendrocalamus_sapidus_LOC
	135	Dendrocalamus_sinicus	NC_045941.1
	136	Dendrocalamus_sinicus_LOC
	137	Dendrocalamus_tsiangii_LOC
	138	Dendrocalamus_xishuangbannaensis_LOC
	139	Dendrocalamus_yunnanicus_LOC
	140	Drepanostachyum_falcatum	NC_037167.1
	141	Drepanostachyum_luodianensis_LOC
	142	Drepanostachyum_mianningensis_LOC
	143	Drepanostachyum_scandens2_LOC
	144	Drepanostachyum_semiorbiculatum	MN310559.1
	145	Drepanostachyum_stoloniforme_LOC
	146	Fargesia_albocerea	NC_043891.1
	147	Fargesia_angustissima_LOC
	148	Fargesia_canaliculata	NC_043936.1
	149	Fargesia_communis	NC_043934.1
	150	Fargesia_daminiu	NC_043942.1
	151	Fargesia_decurvata	NC_043933.1
	152	Fargesia_denudata	NC_034747.1
	153	Fargesia_edulis	NC_043945.1
	154	Fargesia_fractiflexa_LOC
	155	Fargesia_fungosa	NC_043937.1
	156	Fargesia_funiushanensis	NC_043940.1
	157	Fargesia_grossa	NC_043944.1
	158	Fargesia_hygrophila	NC_043938.1
	159	Fargesia_nitida	NC_024715.1
	160	Fargesia_porphyrea_LOC
	161	Fargesia_qinlingensis	NC_040002.1
	162	Fargesia_setosa	NC_043939.1
	163	Fargesia_sp.	MH988722.1
	164	Fargesia_spathacea	NC_024716.1
	165	Fargesia_spathacea1_LOC
	166	Fargesia_stenoclada	NC_043935.1
	167	Fargesia_yuanjiangensis_LOC
	168	Fargesia_yunnanensis	NC_024717.1
	169	Froesiochloa_boutelouoides	NC_039983.1
	170	Gaoligongshania_megalothyrsa	NC_024718.1
	171	Gelidocalamus_annulatus_LOC
	172	Gelidocalamus_tessellatus	NC_024719.1
	173	Gigantochloa_albociliata_LOC
	174	Gigantochloa_atter_var_nigra_LOC
	175	Gigantochloa_felix_LOC
	176	Gigantochloa_nigrociliata_LOC
	177	Gigantochloa_rostrata_LOC
	178	Gigantochloa_sp_LOC
	179	Gigantochloa_verticillata1_LOC
	180	Guadua_aculata_LOC
	181	Guadua_angustifolia	NC_029749.1
	182	Guadua_angustifolis_LOC
	183	Guadua_chacoensis	NC_029232.1
	184	Hibanobambusa_tranquillans_f_shiroshima1_LOC
	185	Himalayacalamus_collaris	NC_043941.1
	186	Himalayacalamus_gyirongensis	NC_043943.1
	187	Hitchcockella_baronii	NC_044487.1
	188	Indocalamus_barbatus_LOC
	189	Indocalamus_bashanensis_LOC
	190	Indocalamus_decorus_LOC
	191	Indocalamus_guangdongensis1_LOC
	192	Indocalamus_herklotsii2_LOC
	193	Indocalamus_hirtinodus_LOC
	194	Indocalamus_hirtivaginatus_LOC
	195	Indocalamus_hunanensis_LOC
	196	Indocalamus_latifolius_LOC
	197	Indocalamus_longiauritus1_LOC
	198	Indocalamus_pedalis_LOC
	199	Indocalamus_pseudosinicus_LOC
	200	Indocalamus_shibataeoides_LOC
	201	Indocalamus_sp1_LOC
	202	Indocalamus_tessellatus_LOC
	203	Indocalamus_victorialis_LOC
	204	Indocalamus_wilsonii	NC_024720.1
	205	Indocalamus_wuxiensis_LOC
	206	Indosasa_angustata_LOC
	207	Indosasa_crassiflora_LOC
	208	Indosasa_gigantea	MN917206.1
	209	Indosasa_gigantea_LOC
	210	Indosasa_glabrata_var_albohispidula1_LOC
	211	Indosasa_hispida_cv_Rainbow_LOC
	212	Indosasa_hispida1_LOC
	213	Indosasa_jinpingensis_LOC
	214	Indosasa_longispicata_LOC
	215	Indosasa_patens_LOC
	216	Indosasa_shibataeaoides2_LOC
	217	Indosasa_sinica	NC_024721.1
	218	Indosasa_sinica_LOC
	219	Indosasa_sp_LOC
	220	Lingnania_chungii_LOC
	221	Lingnania_chungii_var_petilla_LOC
	222	Lingnania_distegia_LOC
	223	Lingnania_intermedia_LOC
	224	Lingnania_papillata_LOC
	225	Lingnania_remotiflora_LOC
	226	Lingnania_surrecta_LOC
	227	Lingnania_wenchouensis_LOC
	228	Melocalamus_compactiflorus_LOC
	229	Melocanna_baccifera_f_LOC
	230	Melocanna_baccifera_LOC
	231	Melocanna_humilis_LOC
	232	Merostachys_sp._Greco_18	KT373815.1
	233	Neosinocalamus_affinis_Doupengzhu_LOC
	234	Neosinocalamus_affinis_f_Chrysotrichus_LOC
	235	Neosinocalamus_affinis_f_flavidorivens_LOC
	236	Neosinocalamus_affinis_Foducizhu_LOC
	237	Neosinocalamus_affinis_LOC
	238	Neosinocatamus_affinis_f_viridiflavus1_LOC
	239	Oligostachyum_oedogonatum1_LOC
	240	Oligostachyum_scabriflorum_LOC
	241	Oligostachyum_shiuyingianum
	242	Oligostachyum_shiuyingianum	NC_024722.1
	243	Oligostachyum_spongiosum_LOC
	244	Oligostachyum_sulcatum1_LOC
	245	Phyllostachys_acuta_LOC
	246	Phyllostachys_acutiligula1_LOC
	247	Phyllostachys_albidula_LOC
	248	Phyllostachys_angusta_LOC
	249	Phyllostachys_arcana_f_luteosulcata_LOC
	250	Phyllostachys_arcana_LOC
	251	Phyllostachys_atrovaginata_LOC
	252	Phyllostachys_aurea1_LOC
	253	Phyllostachys_aureosulcata_f_aureocaulis1_LOC
	254	Phyllostachys_aureosulcata_f_flavostriata1_LOC
	255	Phyllostachys_aureosulcata_f_pekinensis_LOC
	256	Phyllostachys_aureosulcata_f_spectabilis_LOC
	257	Phyllostachys_aureosulcata_LOC
	258	Phyllostachys_aurita_LOC
	259	Phyllostachys_bambusoides_f_castilloni-inversa_LOC
	260	Phyllostachys_bambusoides_f_duihuazhu_LOC
	261	Phyllostachys_bambusoides_f_holochrysa_LOC
	262	Phyllostachys_bambusoides_f_mixta_LOC
	263	Phyllostachys_bambusoides_f_shouzhu1_LOC
	264	Phyllostachys_bambusoides_LOC
	265	Phyllostachys_bambusoides_var_castillonii_LOC
	266	Phyllostachys_bissetii1_LOC
	267	Phyllostachys_circumpilis_LOC
	268	Phyllostachys_compar_LOC
	269	Phyllostachys_dulcis_LOC
	270	Phyllostachys_edulis	NC_015817.1
	271	Phyllostachys_edulis_f_epruinosa_LOC
	272	Phyllostachys_edulis_f_exaurita_LOC
	273	Phyllostachys_edulis_f_flexuosa_LOC
	274	Phyllostachys_edulis_f_gracilis1_LOC
	275	Phyllostachys_edulis_f_holochrysa_LOC
	276	Phyllostachys_edulis_f_huamozhu1_LOC
	277	Phyllostachys_edulis_f_luteosulcata_LOC
	278	Phyllostachys_edulis_f_obliquinoda_LOC
	279	Phyllostachys_edulis_f_pachyloen_LOC
	280	Phyllostachys_edulis_f_ventricosa_LOC
	281	Phyllostachys_edulis_Kikko-chiki_LOC
	282	Phyllostachys_edulis_S_LOC
	283	Phyllostachys_elegans_LOC
	284	Phyllostachys_fimbriligula_LOC
	285	Phyllostachys_flexuosa_LOC
	286	Phyllostachys_funhuaensis_LOC
	287	Phyllostachys_glabrata1_LOC
	288	Phyllostachys_glauca_f_yuozhu1_LOC
	289	Phyllostachys_glauca_LOC
	290	Phyllostachys_glauca_var_variabilis2_LOC
	291	Phyllostachys_heteroclada_f_denigrata_LOC
	292	Phyllostachys_heteroclada_f_purpurata_LOC
	293	Phyllostachys_heteroclada_f_solida_LOC
	294	Phyllostachys_heteroclada_LOC
	295	Phyllostachys_heterocycla_f_tubiformis_LOC
	296	Phyllostachys_hirtivagina_LOC
	297	Phyllostachys_hispida_LOC
	298	Phyllostachys_incarnata_LOC
	299	Phyllostachys_iridescens_f_hetrochroma_LOC
	300	Phyllostachys_iridescens_LOC
	301	Phyllostachys_kwangsiensis1_LOC
	302	Phyllostachys_longiciliata_LOC
	303	Phyllostachys_makinoii2_LOC
	304	Phyllostachys_mannii_LOC
	305	Phyllostachys_meyeri_LOC
	306	Phyllostachys_microphylla_LOC
	307	Phyllostachys_nidularia_f_farcata1_LOC
	308	Phyllostachys_nidularia_f_glabrovagina_LOC
	309	Phyllostachys_nidularia_f_mirabilis_LOC
	310	Phyllostachys_nidularia_f_speciosa_LOC
	311	Phyllostachys_nidularia_f_sulfurea_LOC
	312	Phyllostachys_nidularia_f_vexillaris_LOC
	313	Phyllostachys_nidularia_LOC
	314	Phyllostachys_nigella_LOC
	315	Phyllostachys_nigra	NC_015826.1
	316	Phyllostachys_nigra_LOC
	317	Phyllostachys_nigra_var_henonis_LOC
	318	Phyllostachys_nigra_var._henonis	NC_015826.1
	319	Phyllostachys_nuda_f_localis_LOC
	320	Phyllostachys_nuda_LOC
	321	Phyllostachys_parvifolia_LOC
	322	Phyllostachys_platyglossa_LOC
	323	Phyllostachys_praecox_LOC
	324	Phyllostachys_primotina_LOC
	325	Phyllostachys_prominens_LOC
	326	Phyllostachys_propinqua	NC_016699.1
	327	Phyllostachys_propinqua_f_lanuginosa_LOC
	328	Phyllostachys_propinqua_LOC
	329	Phyllostachys_reticulata	MN537808.1
	330	Phyllostachys_rivalis_LOC
	331	Phyllostachys_robustiramea1_LOC
	332	Phyllostachys_rubicunda_LOC
	333	Phyllostachys_rubromarginata_LOC
	334	Phyllostachys_rutila_LOC
	335	Phyllostachys_sulphurea	NC_024669.1
	336	Phyllostachys_sulphurea_f_robertii_LOC
	337	Phyllostachys_sulphurea_f_viridisulcata1_LOC
	338	Phyllostachys_sulphurea_LOC
	339	Phyllostachys_sulphurea_var_viridis_LOC
	340	Phyllostachys_tianmuensis_LOC
	341	Phyllostachys_varioauriculata_LOC
	342	Phyllostachys_verrucosa1_LOC
	343	Phyllostachys_violascens_f_notata_LOC
	344	Phyllostachys_violascens_f_viridisulcata_LOC
	345	Phyllostachys_virella_LOC
	346	Phyllostachys_viridiglaucescens1_LOC
	347	Phyllostachys_vivax_f_aureocaulis_LOC
	348	Phyllostachys_vivax_f_huanwenzhu1_LOC
	349	Phyllostachys_vivax_f_viridivittata_LOC
	350	Phyllostachys_vivax_LOC
	351	Phyllostachys_yunhoensis_LOC
	352	Pleioblastus_amarus	NC_043892.1
	353	Pleioblastus_amarus_var_hangzhouensis1_LOC
	354	Pleioblastus_amarus1_LOC
	355	Pleioblastus_chino_f_angustifolius_LOC
	356	Pleioblastus_chino_f_flovo-variegatus1_LOC
	357	Pleioblastus_chino_var_hisauchii1_LOC
	358	Pleioblastus_glabrinodus_LOC
	359	Pleioblastus_gozadakensis_LOC
	360	Pleioblastus_gramineus_f_manstopiralis_LOC
	361	Pleioblastus_gramineus3_LOC
	362	Pleioblastus_intermedius_LOC
	363	Pleioblastus_longifimbriatus_LOC
	364	Pleioblastus_maculatus_LOC
	365	Pleioblastus_maculosoides_LOC
	366	Pleioblastus_ovatoauritus_LOC
	367	Pleioblastus_sanmingensis1_LOC
	368	Pleioblastus_simonii_f_aureostriatus_LOC
	369	Pleioblastus_simonii_f_heterophyllus1_LOC
	370	Pleioblastus_simonii_f_variegatus_LOC
	371	Pleioblastus_solidus1_LOC
	372	Pleioblastus_sp_LOC
	373	Pseudosasa_amabilis_var_convexa_LOC
	374	Pseudosasa_amabilis_var_tenuis_LOC
	375	Pseudosasa_amabilis1_LOC
	376	Pseudosasa_brevivaginata_LOC
	377	Pseudosasa_guanxianensis_LOC
	378	Pseudosasa_hindsii_LOC
	379	Pseudosasa_japonica_f_akebonosuzi_LOC
	380	Pseudosasa_japonica_LOC
	381	Pseudosasa_japonica_var_tsutsumiana1_LOC
	382	Pseudosasa_japonica_var_tsutsumina2_LOC
	383	Pseudosasa_longiligula_LOC
	384	Pseudosasa_orthotropa_LOC
	385	Pseudosasa_subsolida1_LOC
	386	Pseudosasa_viridula1_LOC
	387	Pseudostachyum_polymorphum_LOC
	388	Qiongzhuea_tumidinoda_LOC
	389	Rehia_nervata	NC_039984.1
	390	Rhipidocladum_pittieri	NC_036700.1
	391	Sarocalamus_faberi	NC_024713.1
	392	Sasa_argenteostriatus_LOC
	393	Sasa_fortunei_LOC
	394	Sasa_glabra_LOC
	395	Sasa_megalophylla_LOC
	396	Sasa_pygmaea_var_disticha_LOC
	397	Sasa_pygmaea2_LOC
	398	Sasa_viridistriatus_LOC
	399	Sasaella_glabra_f_albostriata_LOC
	400	Schizostachyum_funghomii_LOC
	401	Semiarundinaria_fastuosa_LOC
	402	Semiarundinaria_sinica_LOC
	403	Shibataea_chiangshanensis_LOC
	404	Shibataea_chinensis_LOC
	405	Shibataea_kumasasa_LOC
	406	Shibataea_lanceifolia_LOC
	407	Sinobambusa_anaurira_LOC
	408	Sinobambusa_dushanensis_LOC
	409	Sinobambusa_intermedia_LOC
	410	Sinobambusa_nephroaurita1_LOC
	411	Sinobambusa_rubro1igula1_LOC
	412	Sinobambusa_seminuda_LOC
	413	Sinobambusa_striata1_LOC
	414	Sinobambusa_tootsik_f_albostriata_LOC
	415	Sinobambusa_tootsik_var_laeta_LOC
	416	Sinobambusa_tootsik1_LOC
	417	Sinobambusa_yixingensis_LOC
	418	Thamnocalamus_spathiflorus	NC_024724.1
	419	Thyrsostachys_siamensis_f_LOC
	420	Thyrsostachys_siamensis_LOC
	421	Yushania_brevipaniculata	NC_043894.1
	422	Yushania_confusa	NC_043893.1
	423	Yushania_glandulosa	NC_043947.1
	424	Yushania_levigata	NC_024725.1
	425	Yushania_niitakayamensis	MN310560.1
	426	Yushania_polytricha_LOC
	427	Yushania_violascens	NC_043946.1
	Ref: Wang J, Mu W, Yang T, et al. Targeted enrichment of novel chloroplast-based probes reveals a large-scale phylogeny of 412 bamboos. BMC plant biology, 2021, 21(1): 1-13.
	The experiment and NCBI database contain a small amount of duplication

## Sheet: S3
	Table S3. Bamboo transcriptomes published
	#	Run	Organism	Assay Type	AvgSpotLen	Bases	BioSample	Bytes	Center Name	Consent	DATASTORE filetype	DATASTORE provider	DATASTORE region	Experiment	Instrument	LibraryLayout	LibrarySelection	LibrarySource	Platform	ReleaseDate	Sample Name	SRA Study	BioProject	Library Name	Tissue	geo_loc_name_country	geo_loc_name_country_continent	geo_loc_name	BioSampleModel	Isolate	Age	dev_stage	Cultivar	Ecotype	Collection_Date	Replicate	collected_by	Id	Treatment	Sample_name	BIOMATERIAL_PROVIDER	GEO_Accession (exp)	source_name	ENA-FIRST-PUBLIC (run)	ENA_first_public	ENA-LAST-UPDATE (run)	ENA-LAST-UPDATE	External_Id	INSDC_center_alias
	1	SRR11241327	Dendrocalamus sinicus	RNA-Seq	150	13546917600	SAMN14297940	8688029942	CHINESE ACADEMY OF FORESTRY	public	sra,fastq	gs,s3	gs.US,s3.us-east-1	SRX7852960	BGISEQ-500	PAIRED	RANDOM	TRANSCRIPTOMIC	BGISEQ	2020-03-05T00:00:00Z	S0	SRP251622	PRJNA610455	S0_2	shoots	China	Asia	China: Puer	Plant			0 days after shooting		straight culm
	2	SRR11241328	Dendrocalamus sinicus	RNA-Seq	150	10298564700	SAMN14297940	6597348005	CHINESE ACADEMY OF FORESTRY	public	fastq,sra	s3,gs	gs.US,s3.us-east-1	SRX7852959	BGISEQ-500	PAIRED	RANDOM	TRANSCRIPTOMIC	BGISEQ	2020-03-05T00:00:00Z	S0	SRP251622	PRJNA610455	S0_1	shoots	China	Asia	China: Puer	Plant			0 days after shooting		straight culm
	3	SRR11241296	Dendrocalamus sinicus	RNA-Seq	150	10583585700	SAMN14297943	6788820256	CHINESE ACADEMY OF FORESTRY	public	sra,fastq	s3,gs	gs.US,s3.us-east-1	SRX7852991	BGISEQ-500	PAIRED	RANDOM	TRANSCRIPTOMIC	BGISEQ	2020-03-05T00:00:00Z	S30	SRP251622	PRJNA610455	S30_1	shoots	China	Asia	China: Puer	Plant			30 days after shooting		straight culm
	4	SRR11241297	Dendrocalamus sinicus	RNA-Seq	150	10491510600	SAMN14297942	6685066509	CHINESE ACADEMY OF FORESTRY	public	sra,fastq	s3,gs	s3.us-east-1,gs.US	SRX7852990	BGISEQ-500	PAIRED	RANDOM	TRANSCRIPTOMIC	BGISEQ	2020-03-05T00:00:00Z	S15	SRP251622	PRJNA610455	S15_3	shoots	China	Asia	China: Puer	Plant			15 days after shooting		straight culm
	5	SRR11241298	Dendrocalamus sinicus	RNA-Seq	150	9236821200	SAMN14297942	5919553682	CHINESE ACADEMY OF FORESTRY	public	sra,fastq	s3,gs	gs.US,s3.us-east-1	SRX7852989	BGISEQ-500	PAIRED	RANDOM	TRANSCRIPTOMIC	BGISEQ	2020-03-05T00:00:00Z	S15	SRP251622	PRJNA610455	S15_2	shoots	China	Asia	China: Puer	Plant			15 days after shooting		straight culm
	6	SRR11241299	Dendrocalamus sinicus	RNA-Seq	150	10564539300	SAMN14297942	6746355610	CHINESE ACADEMY OF FORESTRY	public	fastq,sra	gs,s3	s3.us-east-1,gs.US	SRX7852988	BGISEQ-500	PAIRED	RANDOM	TRANSCRIPTOMIC	BGISEQ	2020-03-05T00:00:00Z	S15	SRP251622	PRJNA610455	S15_1	shoots	China	Asia	China: Puer	Plant			15 days after shooting		straight culm
	7	SRR11241300	Dendrocalamus sinicus	RNA-Seq	150	10608938100	SAMN14297941	6820226669	CHINESE ACADEMY OF FORESTRY	public	sra,fastq	s3,gs	gs.US,s3.us-east-1	SRX7852987	BGISEQ-500	PAIRED	RANDOM	TRANSCRIPTOMIC	BGISEQ	2020-03-05T00:00:00Z	S5	SRP251622	PRJNA610455	S5_3	shoots	China	Asia	China: Puer	Plant			5 days after shooting		straight culm
	8	SRR11241301	Dendrocalamus sinicus	RNA-Seq	150	10581369300	SAMN14297941	6813434209	CHINESE ACADEMY OF FORESTRY	public	sra,fastq	gs,ncbi,s3	s3.us-east-1,gs.US,ncbi.public	SRX7852986	BGISEQ-500	PAIRED	RANDOM	TRANSCRIPTOMIC	BGISEQ	2020-03-05T00:00:00Z	S5	SRP251622	PRJNA610455	S5_2	shoots	China	Asia	China: Puer	Plant			5 days after shooting		straight culm
	9	SRR11241302	Dendrocalamus sinicus	RNA-Seq	150	10634264400	SAMN14297950	6841113723	CHINESE ACADEMY OF FORESTRY	public	fastq,sra	gs,s3	s3.us-east-1,gs.US	SRX7852985	BGISEQ-500	PAIRED	RANDOM	TRANSCRIPTOMIC	BGISEQ	2020-03-05T00:00:00Z	BO30	SRP251622	PRJNA610455	BO30_3	shoots	China	Asia	China: Puer	Plant			outer at 30 days after shooting		outer of bent culm
	10	SRR11241303	Dendrocalamus sinicus	RNA-Seq	150	10177091700	SAMN14297950	6606630528	CHINESE ACADEMY OF FORESTRY	public	fastq,sra	s3,gs,ncbi	s3.us-east-1,ncbi.public,gs.US	SRX7852984	BGISEQ-500	PAIRED	RANDOM	TRANSCRIPTOMIC	BGISEQ	2020-03-05T00:00:00Z	BO30	SRP251622	PRJNA610455	BO30_2	shoots	China	Asia	China: Puer	Plant			outer at 30 days after shooting		outer of bent culm
	11	SRR11241304	Dendrocalamus sinicus	RNA-Seq	150	10579148100	SAMN14297950	6796572119	CHINESE ACADEMY OF FORESTRY	public	sra,fastq	gs,s3	gs.US,s3.us-east-1	SRX7852983	BGISEQ-500	PAIRED	RANDOM	TRANSCRIPTOMIC	BGISEQ	2020-03-05T00:00:00Z	BO30	SRP251622	PRJNA610455	BO30_1	shoots	China	Asia	China: Puer	Plant			outer at 30 days after shooting		outer of bent culm
	12	SRR11241305	Dendrocalamus sinicus	RNA-Seq	150	10472288100	SAMN14297941	6730679671	CHINESE ACADEMY OF FORESTRY	public	sra,fastq	gs,s3	s3.us-east-1,gs.US	SRX7852982	BGISEQ-500	PAIRED	RANDOM	TRANSCRIPTOMIC	BGISEQ	2020-03-05T00:00:00Z	S5	SRP251622	PRJNA610455	S5_1	shoots	China	Asia	China: Puer	Plant			5 days after shooting		straight culm
	13	SRR11241306	Dendrocalamus sinicus	RNA-Seq	150	10696507800	SAMN14297949	6910449558	CHINESE ACADEMY OF FORESTRY	public	fastq,sra	gs,s3	gs.US,s3.us-east-1	SRX7852981	BGISEQ-500	PAIRED	RANDOM	TRANSCRIPTOMIC	BGISEQ	2020-03-05T00:00:00Z	BO15	SRP251622	PRJNA610455	BO15_3	shoots	China	Asia	China: Puer	Plant			outer at 15 days after shooting		outer of bent culm
	14	SRR11241307	Dendrocalamus sinicus	RNA-Seq	150	10208859000	SAMN14297949	6647601228	CHINESE ACADEMY OF FORESTRY	public	sra,fastq	s3,gs	gs.US,s3.us-east-1	SRX7852980	BGISEQ-500	PAIRED	RANDOM	TRANSCRIPTOMIC	BGISEQ	2020-03-05T00:00:00Z	BO15	SRP251622	PRJNA610455	BO15_2	shoots	China	Asia	China: Puer	Plant			outer at 15 days after shooting		outer of bent culm
	15	SRR11241308	Dendrocalamus sinicus	RNA-Seq	150	10647949500	SAMN14297949	6864364362	CHINESE ACADEMY OF FORESTRY	public	fastq,sra	gs,s3	s3.us-east-1,gs.US	SRX7852979	BGISEQ-500	PAIRED	RANDOM	TRANSCRIPTOMIC	BGISEQ	2020-03-05T00:00:00Z	BO15	SRP251622	PRJNA610455	BO15_1	shoots	China	Asia	China: Puer	Plant			outer at 15 days after shooting		outer of bent culm
	16	SRR11241309	Dendrocalamus sinicus	RNA-Seq	150	14410101000	SAMN14297948	9311038761	CHINESE ACADEMY OF FORESTRY	public	sra,fastq	s3,gs,ncbi	ncbi.public,gs.US,s3.us-east-1	SRX7852978	BGISEQ-500	PAIRED	RANDOM	TRANSCRIPTOMIC	BGISEQ	2020-03-05T00:00:00Z	BO5	SRP251622	PRJNA610455	BO5_3	shoots	China	Asia	China: Puer	Plant			outer at 5 days after shooting		outer of bent culm
	17	SRR11241310	Dendrocalamus sinicus	RNA-Seq	150	10739383200	SAMN14297948	6907593832	CHINESE ACADEMY OF FORESTRY	public	sra,fastq	gs,s3	s3.us-east-1,gs.US	SRX7852977	BGISEQ-500	PAIRED	RANDOM	TRANSCRIPTOMIC	BGISEQ	2020-03-05T00:00:00Z	BO5	SRP251622	PRJNA610455	BO5_2	shoots	China	Asia	China: Puer	Plant			outer at 5 days after shooting		outer of bent culm
	18	SRR11241311	Dendrocalamus sinicus	RNA-Seq	150	10182142500	SAMN14297948	6555539757	CHINESE ACADEMY OF FORESTRY	public	sra,fastq	s3,gs	gs.US,s3.us-east-1	SRX7852976	BGISEQ-500	PAIRED	RANDOM	TRANSCRIPTOMIC	BGISEQ	2020-03-05T00:00:00Z	BO5	SRP251622	PRJNA610455	BO5_1	shoots	China	Asia	China: Puer	Plant			outer at 5 days after shooting		outer of bent culm
	19	SRR11241312	Dendrocalamus sinicus	RNA-Seq	150	10672438500	SAMN14297947	6890451863	CHINESE ACADEMY OF FORESTRY	public	fastq,sra	gs,s3	s3.us-east-1,gs.US	SRX7852975	BGISEQ-500	PAIRED	RANDOM	TRANSCRIPTOMIC	BGISEQ	2020-03-05T00:00:00Z	BI30	SRP251622	PRJNA610455	BI30_3	shoots	China	Asia	China: Puer	Plant			inner at 30 days after shooting		inner of bent culm
	20	SRR11241313	Dendrocalamus sinicus	RNA-Seq	150	9012600900	SAMN14297947	5761996985	CHINESE ACADEMY OF FORESTRY	public	sra,fastq	s3,gs	gs.US,s3.us-east-1	SRX7852974	BGISEQ-500	PAIRED	RANDOM	TRANSCRIPTOMIC	BGISEQ	2020-03-05T00:00:00Z	BI30	SRP251622	PRJNA610455	BI30_2	shoots	China	Asia	China: Puer	Plant			inner at 30 days after shooting		inner of bent culm
	21	SRR11241314	Dendrocalamus sinicus	RNA-Seq	150	10542358800	SAMN14297947	6742518897	CHINESE ACADEMY OF FORESTRY	public	fastq,sra	gs,s3	s3.us-east-1,gs.US	SRX7852973	BGISEQ-500	PAIRED	RANDOM	TRANSCRIPTOMIC	BGISEQ	2020-03-05T00:00:00Z	BI30	SRP251622	PRJNA610455	BI30_1	shoots	China	Asia	China: Puer	Plant			inner at 30 days after shooting		inner of bent culm
	22	SRR11241315	Dendrocalamus sinicus	RNA-Seq	150	10478540100	SAMN14297946	6764568464	CHINESE ACADEMY OF FORESTRY	public	fastq,sra	gs,s3	gs.US,s3.us-east-1	SRX7852972	BGISEQ-500	PAIRED	RANDOM	TRANSCRIPTOMIC	BGISEQ	2020-03-05T00:00:00Z	BI15	SRP251622	PRJNA610455	BI15_3	shoots	China	Asia	China: Puer	Plant			inner at 15 days after shooting		inner of bent culm
	23	SRR11241316	Dendrocalamus sinicus	RNA-Seq	150	10588672500	SAMN14297940	6774965153	CHINESE ACADEMY OF FORESTRY	public	sra,fastq	s3,gs	s3.us-east-1,gs.US	SRX7852971	BGISEQ-500	PAIRED	RANDOM	TRANSCRIPTOMIC	BGISEQ	2020-03-05T00:00:00Z	S0	SRP251622	PRJNA610455	S0_3	shoots	China	Asia	China: Puer	Plant			0 days after shooting		straight culm
	24	SRR11241317	Dendrocalamus sinicus	RNA-Seq	150	10260322800	SAMN14297946	6596532011	CHINESE ACADEMY OF FORESTRY	public	fastq,sra	s3,gs	gs.US,s3.us-east-1	SRX7852970	BGISEQ-500	PAIRED	RANDOM	TRANSCRIPTOMIC	BGISEQ	2020-03-05T00:00:00Z	BI15	SRP251622	PRJNA610455	BI15_2	shoots	China	Asia	China: Puer	Plant			inner at 15 days after shooting		inner of bent culm
	25	SRR11241318	Dendrocalamus sinicus	RNA-Seq	150	14918820300	SAMN14297946	9650450681	CHINESE ACADEMY OF FORESTRY	public	sra,fastq	gs,s3	s3.us-east-1,gs.US	SRX7852969	BGISEQ-500	PAIRED	RANDOM	TRANSCRIPTOMIC	BGISEQ	2020-03-05T00:00:00Z	BI15	SRP251622	PRJNA610455	BI15_1	shoots	China	Asia	China: Puer	Plant			inner at 15 days after shooting		inner of bent culm
	26	SRR11241319	Dendrocalamus sinicus	RNA-Seq	150	9045045600	SAMN14297945	5820879336	CHINESE ACADEMY OF FORESTRY	public	fastq,sra	gs,s3	s3.us-east-1,gs.US	SRX7852968	BGISEQ-500	PAIRED	RANDOM	TRANSCRIPTOMIC	BGISEQ	2020-03-05T00:00:00Z	BI5	SRP251622	PRJNA610455	BI5_3	shoots	China	Asia	China: Puer	Plant			inner at 5 days after shooting		inner of bent culm
	27	SRR11241320	Dendrocalamus sinicus	RNA-Seq	150	14835326100	SAMN14297945	9582400725	CHINESE ACADEMY OF FORESTRY	public	sra,fastq	s3,gs	s3.us-east-1,gs.US	SRX7852967	BGISEQ-500	PAIRED	RANDOM	TRANSCRIPTOMIC	BGISEQ	2020-03-05T00:00:00Z	BI5	SRP251622	PRJNA610455	BI5_2	shoots	China	Asia	China: Puer	Plant			inner at 5 days after shooting		inner of bent culm
	28	SRR11241321	Dendrocalamus sinicus	RNA-Seq	150	10599773400	SAMN14297945	6824173195	CHINESE ACADEMY OF FORESTRY	public	fastq,sra	s3,gs	gs.US,s3.us-east-1	SRX7852966	BGISEQ-500	PAIRED	RANDOM	TRANSCRIPTOMIC	BGISEQ	2020-03-05T00:00:00Z	BI5	SRP251622	PRJNA610455	BI5_1	shoots	China	Asia	China: Puer	Plant			inner at 5 days after shooting		inner of bent culm
	29	SRR11241322	Dendrocalamus sinicus	RNA-Seq	150	10525343700	SAMN14297944	6795884606	CHINESE ACADEMY OF FORESTRY	public	fastq,sra	s3,gs	s3.us-east-1,gs.US	SRX7852965	BGISEQ-500	PAIRED	RANDOM	TRANSCRIPTOMIC	BGISEQ	2020-03-05T00:00:00Z	B0	SRP251622	PRJNA610455	B0_3	shoots	China	Asia	China: Puer	Plant			0 days after shooting		bent culm
	30	SRR11241323	Dendrocalamus sinicus	RNA-Seq	150	10517629500	SAMN14297944	6730821870	CHINESE ACADEMY OF FORESTRY	public	fastq,sra	gs,s3	gs.US,s3.us-east-1	SRX7852964	BGISEQ-500	PAIRED	RANDOM	TRANSCRIPTOMIC	BGISEQ	2020-03-05T00:00:00Z	B0	SRP251622	PRJNA610455	B0_2	shoots	China	Asia	China: Puer	Plant			0 days after shooting		bent culm
	31	SRR11241324	Dendrocalamus sinicus	RNA-Seq	150	10200347700	SAMN14297944	6578688304	CHINESE ACADEMY OF FORESTRY	public	sra,fastq	gs,s3	s3.us-east-1,gs.US	SRX7852963	BGISEQ-500	PAIRED	RANDOM	TRANSCRIPTOMIC	BGISEQ	2020-03-05T00:00:00Z	B0	SRP251622	PRJNA610455	B0_1	shoots	China	Asia	China: Puer	Plant			0 days after shooting		bent culm
	32	SRR11241325	Dendrocalamus sinicus	RNA-Seq	150	10587644100	SAMN14297943	6763862834	CHINESE ACADEMY OF FORESTRY	public	fastq,sra	s3,gs	s3.us-east-1,gs.US	SRX7852962	BGISEQ-500	PAIRED	RANDOM	TRANSCRIPTOMIC	BGISEQ	2020-03-05T00:00:00Z	S30	SRP251622	PRJNA610455	S30_3	shoots	China	Asia	China: Puer	Plant			30 days after shooting		straight culm
	33	SRR11241326	Dendrocalamus sinicus	RNA-Seq	150	10592121300	SAMN14297943	6769468945	CHINESE ACADEMY OF FORESTRY	public	sra,fastq	s3,gs	gs.US,s3.us-east-1	SRX7852961	BGISEQ-500	PAIRED	RANDOM	TRANSCRIPTOMIC	BGISEQ	2020-03-05T00:00:00Z	S30	SRP251622	PRJNA610455	S30_2	shoots	China	Asia	China: Puer	Plant			30 days after shooting		straight culm
	34	SRR7090629	Pseudosasa japonica	RNA-Seq	300	5831197500	SAMN09008611	2271329347	CORNELL UNIVERSITY	public	sra,fastq	s3	s3.us-east-1	SRX4019540	Illumina HiSeq 2500	PAIRED	PolyA	TRANSCRIPTOMIC	ILLUMINA	2018-11-16T00:00:00Z	Bamboo pith tissue	SRP144234	PRJNA454499	P-1-6	Pith	China	Asia	China:Nanjing	Plant			S1-3		NFU
	35	SRR7090630	Pseudosasa japonica	RNA-Seq	300	4687393500	SAMN09008611	1958548955	CORNELL UNIVERSITY	public	fastq,sra	s3	s3.us-east-1	SRX4019539	Illumina HiSeq 2500	PAIRED	PolyA	TRANSCRIPTOMIC	ILLUMINA	2018-11-16T00:00:00Z	Bamboo pith tissue	SRP144234	PRJNA454499	P-1-7	Pith	China	Asia	China:Nanjing	Plant			S1-3		NFU
	36	SRR7090631	Pseudosasa japonica	RNA-Seq	300	5908495800	SAMN09008611	2288209623	CORNELL UNIVERSITY	public	fastq,sra	s3	s3.us-east-1	SRX4019538	Illumina HiSeq 2500	PAIRED	PolyA	TRANSCRIPTOMIC	ILLUMINA	2018-11-16T00:00:00Z	Bamboo pith tissue	SRP144234	PRJNA454499	P-1-4	Pith	China	Asia	China:Nanjing	Plant			S1-3		NFU
	37	SRR7090632	Pseudosasa japonica	RNA-Seq	300	4260011100	SAMN09008611	1790848897	CORNELL UNIVERSITY	public	sra,fastq	s3	s3.us-east-1	SRX4019537	Illumina HiSeq 2500	PAIRED	PolyA	TRANSCRIPTOMIC	ILLUMINA	2018-11-16T00:00:00Z	Bamboo pith tissue	SRP144234	PRJNA454499	P-1-5	Pith	China	Asia	China:Nanjing	Plant			S1-3		NFU
	38	SRR7090633	Pseudosasa japonica	RNA-Seq	300	4581491100	SAMN09008611	1919690372	CORNELL UNIVERSITY	public	fastq,sra	s3	s3.us-east-1	SRX4019536	Illumina HiSeq 2500	PAIRED	PolyA	TRANSCRIPTOMIC	ILLUMINA	2018-11-16T00:00:00Z	Bamboo pith tissue	SRP144234	PRJNA454499	P-2-5	Pith	China	Asia	China:Nanjing	Plant			S1-3		NFU
	39	SRR7090634	Pseudosasa japonica	RNA-Seq	300	4685429700	SAMN09008611	1980399656	CORNELL UNIVERSITY	public	fastq,sra	s3	s3.us-east-1	SRX4019535	Illumina HiSeq 2500	PAIRED	PolyA	TRANSCRIPTOMIC	ILLUMINA	2018-11-16T00:00:00Z	Bamboo pith tissue	SRP144234	PRJNA454499	P-2-6	Pith	China	Asia	China:Nanjing	Plant			S1-3		NFU
	40	SRR7090635	Pseudosasa japonica	RNA-Seq	300	4597391700	SAMN09008611	1904320115	CORNELL UNIVERSITY	public	fastq,sra	s3	s3.us-east-1	SRX4019534	Illumina HiSeq 2500	PAIRED	PolyA	TRANSCRIPTOMIC	ILLUMINA	2018-11-16T00:00:00Z	Bamboo pith tissue	SRP144234	PRJNA454499	P-1-8	Pith	China	Asia	China:Nanjing	Plant			S1-3		NFU
	41	SRR7090636	Pseudosasa japonica	RNA-Seq	300	4803034200	SAMN09008611	2018420262	CORNELL UNIVERSITY	public	sra,fastq	s3	s3.us-east-1	SRX4019533	Illumina HiSeq 2500	PAIRED	PolyA	TRANSCRIPTOMIC	ILLUMINA	2018-11-16T00:00:00Z	Bamboo pith tissue	SRP144234	PRJNA454499	P-1-9	Pith	China	Asia	China:Nanjing	Plant			S1-3		NFU
	42	SRR7090637	Pseudosasa japonica	RNA-Seq	300	4964117700	SAMN09008611	2078526676	CORNELL UNIVERSITY	public	sra,fastq	s3	s3.us-east-1	SRX4019532	Illumina HiSeq 2500	PAIRED	PolyA	TRANSCRIPTOMIC	ILLUMINA	2018-11-16T00:00:00Z	Bamboo pith tissue	SRP144234	PRJNA454499	P-2-7	Pith	China	Asia	China:Nanjing	Plant			S1-3		NFU
	43	SRR7090638	Pseudosasa japonica	RNA-Seq	300	5475859800	SAMN09008611	2285817798	CORNELL UNIVERSITY	public	sra,fastq	s3	s3.us-east-1	SRX4019531	Illumina HiSeq 2500	PAIRED	PolyA	TRANSCRIPTOMIC	ILLUMINA	2018-11-16T00:00:00Z	Bamboo pith tissue	SRP144234	PRJNA454499	P-2-8	Pith	China	Asia	China:Nanjing	Plant			S1-3		NFU
	44	SRR7090639	Pseudosasa japonica	RNA-Seq	300	5006310600	SAMN09008611	2113847406	CORNELL UNIVERSITY	public	sra,fastq	s3	s3.us-east-1	SRX4019530	Illumina HiSeq 2500	PAIRED	PolyA	TRANSCRIPTOMIC	ILLUMINA	2018-11-16T00:00:00Z	Bamboo pith tissue	SRP144234	PRJNA454499	P-3-5	Pith	China	Asia	China:Nanjing	Plant			S1-3		NFU
	45	SRR7090640	Pseudosasa japonica	RNA-Seq	300	5859153300	SAMN09008611	2437482238	CORNELL UNIVERSITY	public	sra,fastq	s3	s3.us-east-1	SRX4019529	Illumina HiSeq 2500	PAIRED	PolyA	TRANSCRIPTOMIC	ILLUMINA	2018-11-16T00:00:00Z	Bamboo pith tissue	SRP144234	PRJNA454499	P-3-6	Pith	China	Asia	China:Nanjing	Plant			S1-3		NFU
	46	SRR7090641	Pseudosasa japonica	RNA-Seq	300	4450319700	SAMN09008611	1842986094	CORNELL UNIVERSITY	public	sra,fastq	s3	s3.us-east-1	SRX4019528	Illumina HiSeq 2500	PAIRED	PolyA	TRANSCRIPTOMIC	ILLUMINA	2018-11-16T00:00:00Z	Bamboo pith tissue	SRP144234	PRJNA454499	P-2-9	Pith	China	Asia	China:Nanjing	Plant			S1-3		NFU
	47	SRR7090642	Pseudosasa japonica	RNA-Seq	300	5537582700	SAMN09008611	2311452007	CORNELL UNIVERSITY	public	sra,fastq	s3	s3.us-east-1	SRX4019527	Illumina HiSeq 2500	PAIRED	PolyA	TRANSCRIPTOMIC	ILLUMINA	2018-11-16T00:00:00Z	Bamboo pith tissue	SRP144234	PRJNA454499	P-2-10	Pith	China	Asia	China:Nanjing	Plant			S1-3		NFU
	48	SRR7090643	Pseudosasa japonica	RNA-Seq	300	5294764800	SAMN09008611	2264305662	CORNELL UNIVERSITY	public	fastq,sra	s3	s3.us-east-1	SRX4019526	Illumina HiSeq 2500	PAIRED	PolyA	TRANSCRIPTOMIC	ILLUMINA	2018-11-16T00:00:00Z	Bamboo pith tissue	SRP144234	PRJNA454499	P-3-9	Pith	China	Asia	China:Nanjing	Plant			S1-3		NFU
	49	SRR7090644	Pseudosasa japonica	RNA-Seq	300	5278864200	SAMN09008611	2218040835	CORNELL UNIVERSITY	public	sra,fastq	s3	s3.us-east-1	SRX4019525	Illumina HiSeq 2500	PAIRED	PolyA	TRANSCRIPTOMIC	ILLUMINA	2018-11-16T00:00:00Z	Bamboo pith tissue	SRP144234	PRJNA454499	P-3-10	Pith	China	Asia	China:Nanjing	Plant			S1-3		NFU
	50	SRR7090645	Pseudosasa japonica	RNA-Seq	300	5000076000	SAMN09008611	2168875575	CORNELL UNIVERSITY	public	sra,fastq	s3	s3.us-east-1	SRX4019524	Illumina HiSeq 2500	PAIRED	PolyA	TRANSCRIPTOMIC	ILLUMINA	2018-11-16T00:00:00Z	Bamboo pith tissue	SRP144234	PRJNA454499	P-3-7	Pith	China	Asia	China:Nanjing	Plant			S1-3		NFU
	51	SRR7090646	Pseudosasa japonica	RNA-Seq	300	4881403800	SAMN09008611	2059175962	CORNELL UNIVERSITY	public	fastq,sra	s3	s3.us-east-1	SRX4019523	Illumina HiSeq 2500	PAIRED	PolyA	TRANSCRIPTOMIC	ILLUMINA	2018-11-16T00:00:00Z	Bamboo pith tissue	SRP144234	PRJNA454499	P-3-8	Pith	China	Asia	China:Nanjing	Plant			S1-3		NFU
	52	SRR7032261	Phyllostachys edulis	RNA-Seq	4642	256370341	SAMN08944452	173526522	BGI	public	pacbio_native,sra	gs,s3	s3.us-east-1,gs.US	SRX3964307	PacBio RS II	SINGLE	PCR	TRANSCRIPTOMIC	PACBIO_SMRT	2018-08-27T00:00:00Z	leaf008	SRP141108	PRJNA356670	r000149_42266_160909_H01	leaf	uncalculated	uncalculated	not collected	Plant	leaf	2
	53	SRR7032262	Phyllostachys edulis	RNA-Seq	2266	688956374	SAMN08944452	467116955	BGI	public	pacbio_native,sra	s3,gs	gs.US,s3.us-east-1	SRX3964306	PacBio RS II	SINGLE	PCR	TRANSCRIPTOMIC	PACBIO_SMRT	2018-08-28T00:00:00Z	leaf008	SRP141108	PRJNA356670	r000149_42266_160909_E01	leaf	uncalculated	uncalculated	not collected	Plant	leaf	2
	54	SRR7032263	Phyllostachys edulis	RNA-Seq	2291	667361686	SAMN08944452	452046058	BGI	public	sra,pacbio_native	s3,gs	gs.US,s3.us-east-1	SRX3964305	PacBio RS II	SINGLE	PCR	TRANSCRIPTOMIC	PACBIO_SMRT	2018-08-28T00:00:00Z	leaf008	SRP141108	PRJNA356670	r000149_42266_160909_D01	leaf	uncalculated	uncalculated	not collected	Plant	leaf	2
	55	SRR7032264	Phyllostachys edulis	RNA-Seq	3477	543878409	SAMN08944452	369118084	BGI	public	pacbio_native,sra	s3,gs	gs.US,s3.us-east-1	SRX3964304	PacBio RS II	SINGLE	PCR	TRANSCRIPTOMIC	PACBIO_SMRT	2018-08-28T00:00:00Z	leaf008	SRP141108	PRJNA356670	r000149_42266_160909_G01	leaf	uncalculated	uncalculated	not collected	Plant	leaf	2
	56	SRR7032265	Phyllostachys edulis	RNA-Seq	3481	499003319	SAMN08944452	338606383	BGI	public	pacbio_native,sra	gs,s3	s3.us-east-1,gs.US	SRX3964303	PacBio RS II	SINGLE	PCR	TRANSCRIPTOMIC	PACBIO_SMRT	2018-08-28T00:00:00Z	leaf008	SRP141108	PRJNA356670	r000149_42266_160909_F01	leaf	uncalculated	uncalculated	not collected	Plant	leaf	2
	57	SRR7032266	Phyllostachys edulis	RNA-Seq	4682	216626917	SAMN08944452	147113361	BGI	public	sra,pacbio_native	gs,s3	s3.us-east-1,gs.US	SRX3964302	PacBio RS II	SINGLE	PCR	TRANSCRIPTOMIC	PACBIO_SMRT	2018-08-28T00:00:00Z	leaf008	SRP141108	PRJNA356670	r000149_42266_160909_A03	leaf	uncalculated	uncalculated	not collected	Plant	leaf	2
	58	SRR7032267	Phyllostachys edulis	RNA-Seq	1791	732569462	SAMN08944452	497108948	BGI	public	sra,pacbio_native	s3,gs	gs.US,s3.us-east-1	SRX3964301	PacBio RS II	SINGLE	PCR	TRANSCRIPTOMIC	PACBIO_SMRT	2018-08-28T00:00:00Z	leaf008	SRP141108	PRJNA356670	r000149_42266_160909_A01	leaf	uncalculated	uncalculated	not collected	Plant	leaf	2
	59	SRR7032268	Phyllostachys edulis	RNA-Seq	1789	653235887	SAMN08944452	444044919	BGI	public	sra,pacbio_native	gs,s3	gs.US,s3.us-east-1	SRX3964300	PacBio RS II	SINGLE	PCR	TRANSCRIPTOMIC	PACBIO_SMRT	2018-08-28T00:00:00Z	leaf008	SRP141108	PRJNA356670	r000149_42266_160909_C01	leaf	uncalculated	uncalculated	not collected	Plant	leaf	2
	60	SRR7032269	Phyllostachys edulis	RNA-Seq	1789	588292067	SAMN08944452	398307866	BGI	public	pacbio_native,sra	s3,gs	s3.us-east-1,gs.US	SRX3964299	PacBio RS II	SINGLE	PCR	TRANSCRIPTOMIC	PACBIO_SMRT	2018-08-28T00:00:00Z	leaf008	SRP141108	PRJNA356670	r000149_42266_160909_B01	leaf	uncalculated	uncalculated	not collected	Plant	leaf	2
	61	SRR8455380	Phyllostachys edulis	AMPLICON	602	36478190	SAMN10724369	20501224	CHINA NATIONAL BAMBOO RESEARCH CENTER	public	sra,fastq	s3	s3.us-east-1	SRX5262040	Illumina MiSeq	PAIRED	PCR	METAGENOMIC	ILLUMINA	2020-02-11T00:00:00Z	CK3	SRP180217	PRJNA514420	CK3	leaf	China	Asia	China:Anji	Plant	bamboo3	3 years	maturation period	Phyllostachys edulis	Phyllostachys edulis in subtropical China
	62	SRR8455381	Phyllostachys edulis	AMPLICON	602	44846592	SAMN10724370	25111393	CHINA NATIONAL BAMBOO RESEARCH CENTER	public	sra,fastq	s3	s3.us-east-1	SRX5262039	Illumina MiSeq	PAIRED	PCR	METAGENOMIC	ILLUMINA	2020-02-11T00:00:00Z	BCF1	SRP180217	PRJNA514420	BCF1	leaf	China	Asia	China:Anji	Plant	bamboo4	3 years	maturation period	Phyllostachys edulis	Phyllostachys edulis in subtropical China
	63	SRR8455382	Phyllostachys edulis	AMPLICON	602	19206810	SAMN10724367	10816950	CHINA NATIONAL BAMBOO RESEARCH CENTER	public	fastq,sra	s3	s3.us-east-1	SRX5262038	Illumina MiSeq	PAIRED	PCR	METAGENOMIC	ILLUMINA	2020-02-11T00:00:00Z	CK1	SRP180217	PRJNA514420	CK1	leaf	China	Asia	China:Anji	Plant	bamboo1	3 years	maturation period	Phyllostachys edulis	Phyllostachys edulis in subtropical China
	64	SRR8455383	Phyllostachys edulis	AMPLICON	602	42834708	SAMN10724368	24366467	CHINA NATIONAL BAMBOO RESEARCH CENTER	public	sra,fastq	s3	s3.us-east-1	SRX5262037	Illumina MiSeq	PAIRED	PCR	METAGENOMIC	ILLUMINA	2020-02-11T00:00:00Z	CK2	SRP180217	PRJNA514420	CK2	leaf	China	Asia	China:Anji	Plant	bamboo2	3 years	maturation period	Phyllostachys edulis	Phyllostachys edulis in subtropical China
	65	SRR8455384	Phyllostachys edulis	AMPLICON	602	41934718	SAMN10724371	23156959	CHINA NATIONAL BAMBOO RESEARCH CENTER	public	sra,fastq	s3	s3.us-east-1	SRX5262036	Illumina MiSeq	PAIRED	PCR	METAGENOMIC	ILLUMINA	2020-02-11T00:00:00Z	BCF2	SRP180217	PRJNA514420	BCF2	leaf	China	Asia	China:Anji	Plant	bamboo5	3 years	maturation period	Phyllostachys edulis	Phyllostachys edulis in subtropical China
	66	SRR8455385	Phyllostachys edulis	AMPLICON	602	20309072	SAMN10724372	11473782	CHINA NATIONAL BAMBOO RESEARCH CENTER	public	sra,fastq	s3	s3.us-east-1	SRX5262035	Illumina MiSeq	PAIRED	PCR	METAGENOMIC	ILLUMINA	2020-02-11T00:00:00Z	BCF3	SRP180217	PRJNA514420	BCF3	leaf	China	Asia	China:Anji	Plant	bamboo6	3 years	maturation period	Phyllostachys edulis	Phyllostachys edulis in subtropical China
	67	SRR8444299	Phyllostachys edulis	AMPLICON	602	43269954	SAMN10724380	23091036	CHINA NATIONAL BAMBOO RESEARCH CENTER	public	sra,fastq	s3	s3.us-east-1	SRX5251437	Illumina MiSeq	PAIRED	PCR	METAGENOMIC	ILLUMINA	2020-02-11T00:00:00Z	fBCF3	SRP179615	PRJNA514422	fBCF3	leaf	China	Asia	China:Anji	Plant	bamboo6	3 years	maturation period	Phyllostachys edulis	Phyllostachys edulis in subtropical China
	68	SRR8444300	Phyllostachys edulis	AMPLICON	602	41754118	SAMN10724379	22553322	CHINA NATIONAL BAMBOO RESEARCH CENTER	public	sra,fastq	s3	s3.us-east-1	SRX5251436	Illumina MiSeq	PAIRED	PCR	METAGENOMIC	ILLUMINA	2020-02-11T00:00:00Z	fBCF2	SRP179615	PRJNA514422	fBCF2	leaf	China	Asia	China:Anji	Plant	bamboo5	3 years	maturation period	Phyllostachys edulis	Phyllostachys edulis in subtropical China
	69	SRR8444301	Phyllostachys edulis	AMPLICON	602	33017292	SAMN10724378	18039733	CHINA NATIONAL BAMBOO RESEARCH CENTER	public	sra,fastq	s3	s3.us-east-1	SRX5251435	Illumina MiSeq	PAIRED	PCR	METAGENOMIC	ILLUMINA	2020-02-11T00:00:00Z	fBCF1	SRP179615	PRJNA514422	fBCF1	leaf	China	Asia	China:Anji	Plant	bamboo4	3 years	maturation period	Phyllostachys edulis	Phyllostachys edulis in subtropical China
	70	SRR8444302	Phyllostachys edulis	AMPLICON	602	42757050	SAMN10724377	23904112	CHINA NATIONAL BAMBOO RESEARCH CENTER	public	sra,fastq	s3	s3.us-east-1	SRX5251434	Illumina MiSeq	PAIRED	PCR	METAGENOMIC	ILLUMINA	2020-02-11T00:00:00Z	fCK3	SRP179615	PRJNA514422	fCK3	leaf	China	Asia	China:Anji	Plant	bamboo3	3 years	maturation period	Phyllostachys edulis	Phyllostachys edulis in subtropical China
	71	SRR8444303	Phyllostachys edulis	AMPLICON	602	42578256	SAMN10724376	23638357	CHINA NATIONAL BAMBOO RESEARCH CENTER	public	fastq,sra	s3	s3.us-east-1	SRX5251433	Illumina MiSeq	PAIRED	PCR	METAGENOMIC	ILLUMINA	2020-02-11T00:00:00Z	fCK2	SRP179615	PRJNA514422	fCK2	leaf	China	Asia	China:Anji	Plant	bamboo2	3 years	maturation period	Phyllostachys edulis	Phyllostachys edulis in subtropical China
	72	SRR8444304	Phyllostachys edulis	AMPLICON	602	44204860	SAMN10724375	24829516	CHINA NATIONAL BAMBOO RESEARCH CENTER	public	fastq,sra	s3	s3.us-east-1	SRX5251432	Illumina MiSeq	PAIRED	PCR	METAGENOMIC	ILLUMINA	2020-02-11T00:00:00Z	fCK1	SRP179615	PRJNA514422	fCK1	leaf	China	Asia	China:Anji	Plant	bamboo1	3 years	maturation period	Phyllostachys edulis	Phyllostachys edulis in subtropical China
	73	SRR9829641	Bambusa multiplex	RNA-Seq	300	9910717500	SAMN12358485	3189154831	NANJING FORESTRY UNIVERSITY	public	sra,fastq	s3	s3.us-east-1	SRX6586166	Illumina NovaSeq 6000	PAIRED	cDNA	TRANSCRIPTOMIC	ILLUMINA	2019-08-05T00:00:00Z	4S_r3	SRP216291	PRJNA556502	4S_r3	sheath proper	China	Asia	China:Nanjing	Plant	The 4th sheath proper	missing	missing			2018-10-20	replicate = biological replicate 3
	74	SRR9829642	Bambusa multiplex	RNA-Seq	300	9104384100	SAMN12358484	2911062906	NANJING FORESTRY UNIVERSITY	public	fastq,sra	s3	s3.us-east-1	SRX6586165	Illumina NovaSeq 6000	PAIRED	cDNA	TRANSCRIPTOMIC	ILLUMINA	2019-08-05T00:00:00Z	4S_r2	SRP216291	PRJNA556502	4S_r2	sheath proper	China	Asia	China:Nanjing	Plant	The 4th sheath proper	missing	missing			2018-10-20	replicate = biological replicate 2
	75	SRR9829643	Bambusa multiplex	RNA-Seq	300	8456166300	SAMN12358487	2687049744	NANJING FORESTRY UNIVERSITY	public	sra,fastq	s3	s3.us-east-1	SRX6586164	Illumina NovaSeq 6000	PAIRED	cDNA	TRANSCRIPTOMIC	ILLUMINA	2019-08-05T00:00:00Z	4S_r5	SRP216291	PRJNA556502	4S_r5	sheath proper	China	Asia	China:Nanjing	Plant	The 4th sheath proper	missing	missing			2018-10-20	replicate = biological replicate 5
	76	SRR9829644	Bambusa multiplex	RNA-Seq	300	10431588900	SAMN12358486	3311373083	NANJING FORESTRY UNIVERSITY	public	fastq,sra	s3	s3.us-east-1	SRX6586163	Illumina NovaSeq 6000	PAIRED	cDNA	TRANSCRIPTOMIC	ILLUMINA	2019-08-05T00:00:00Z	4S_r4	SRP216291	PRJNA556502	4S_r4	sheath proper	China	Asia	China:Nanjing	Plant	The 4th sheath proper	missing	missing			2018-10-20	replicate = biological replicate 4
	77	SRR9829645	Bambusa multiplex	RNA-Seq	300	10851185400	SAMN12358489	3481606303	NANJING FORESTRY UNIVERSITY	public	sra,fastq	s3	s3.us-east-1	SRX6586162	Illumina NovaSeq 6000	PAIRED	cDNA	TRANSCRIPTOMIC	ILLUMINA	2019-08-05T00:00:00Z	5S_r2	SRP216291	PRJNA556502	5S_r2	sheath proper	China	Asia	China:Nanjing	Plant	The 5th sheath proper	missing	missing			2018-10-20	replicate = biological replicate 2
	78	SRR9829646	Bambusa multiplex	RNA-Seq	300	8592142200	SAMN12358488	2792087565	NANJING FORESTRY UNIVERSITY	public	fastq,sra	s3	s3.us-east-1	SRX6586161	Illumina NovaSeq 6000	PAIRED	cDNA	TRANSCRIPTOMIC	ILLUMINA	2019-08-05T00:00:00Z	5S_r1	SRP216291	PRJNA556502	5S_r1	sheath proper	China	Asia	China:Nanjing	Plant	The 5th sheath proper	missing	missing			2018-10-20	replicate = biological replicate 1
	79	SRR9829647	Bambusa multiplex	RNA-Seq	300	9507952500	SAMN12358491	3060022571	NANJING FORESTRY UNIVERSITY	public	sra,fastq	s3	s3.us-east-1	SRX6586160	Illumina NovaSeq 6000	PAIRED	cDNA	TRANSCRIPTOMIC	ILLUMINA	2019-08-05T00:00:00Z	5S_r4	SRP216291	PRJNA556502	5S_r4	sheath proper	China	Asia	China:Nanjing	Plant	The 5th sheath proper	missing	missing			2018-10-20	replicate = biological replicate 4
	80	SRR9829648	Bambusa multiplex	RNA-Seq	300	9591290100	SAMN12358490	3111134725	NANJING FORESTRY UNIVERSITY	public	fastq,sra	s3	s3.us-east-1	SRX6586159	Illumina NovaSeq 6000	PAIRED	cDNA	TRANSCRIPTOMIC	ILLUMINA	2019-08-05T00:00:00Z	5S_r3	SRP216291	PRJNA556502	5S_r3	sheath proper	China	Asia	China:Nanjing	Plant	The 5th sheath proper	missing	missing			2018-10-20	replicate = biological replicate 3
	81	SRR9829649	Bambusa multiplex	RNA-Seq	300	7770308700	SAMN12358493	2487652721	NANJING FORESTRY UNIVERSITY	public	fastq,sra	s3	s3.us-east-1	SRX6586158	Illumina NovaSeq 6000	PAIRED	cDNA	TRANSCRIPTOMIC	ILLUMINA	2019-08-05T00:00:00Z	6S_r1	SRP216291	PRJNA556502	6S_r1	sheath proper	China	Asia	China:Nanjing	Plant	The 6th sheath proper	missing	missing			2018-10-20	replicate = biological replicate 1
	82	SRR9829650	Bambusa multiplex	RNA-Seq	300	7943124000	SAMN12358492	2585539184	NANJING FORESTRY UNIVERSITY	public	fastq,sra	s3	s3.us-east-1	SRX6586157	Illumina NovaSeq 6000	PAIRED	cDNA	TRANSCRIPTOMIC	ILLUMINA	2019-08-05T00:00:00Z	5S_r5	SRP216291	PRJNA556502	5S_r5	sheath proper	China	Asia	China:Nanjing	Plant	The 5th sheath proper	missing	missing			2018-10-20	replicate = biological replicate 5
	83	SRR9829651	Bambusa multiplex	RNA-Seq	300	9071190600	SAMN12358477	2911802814	NANJING FORESTRY UNIVERSITY	public	fastq,sra	s3	s3.us-east-1	SRX6586156	Illumina NovaSeq 6000	PAIRED	cDNA	TRANSCRIPTOMIC	ILLUMINA	2019-08-05T00:00:00Z	2S_r4	SRP216291	PRJNA556502	2S_r4	sheath proper	China	Asia	China:Nanjing	Plant	The 2nd sheath proper	missing	missing			2018-10-20	replicate = biological replicate 4
	84	SRR9829652	Bambusa multiplex	RNA-Seq	300	8096700900	SAMN12358476	2632630388	NANJING FORESTRY UNIVERSITY	public	sra,fastq	s3	s3.us-east-1	SRX6586155	Illumina NovaSeq 6000	PAIRED	cDNA	TRANSCRIPTOMIC	ILLUMINA	2019-08-05T00:00:00Z	2S_r3	SRP216291	PRJNA556502	2S_r3	sheath proper	China	Asia	China:Nanjing	Plant	The 2nd sheath proper	missing	missing			2018-10-20	replicate = biological replicate 3
	85	SRR9829653	Bambusa multiplex	RNA-Seq	300	8169915300	SAMN12358475	2741961479	NANJING FORESTRY UNIVERSITY	public	sra,fastq	s3	s3.us-east-1	SRX6586154	Illumina NovaSeq 6000	PAIRED	cDNA	TRANSCRIPTOMIC	ILLUMINA	2019-08-05T00:00:00Z	2S_r2	SRP216291	PRJNA556502	2S_r2	sheath proper	China	Asia	China:Nanjing	Plant	The 2nd sheath proper	missing	missing			2018-10-20	replicate = biological replicate 2
	86	SRR9829654	Bambusa multiplex	RNA-Seq	300	9014541600	SAMN12358474	2914763259	NANJING FORESTRY UNIVERSITY	public	fastq,sra	s3	s3.us-east-1	SRX6586153	Illumina NovaSeq 6000	PAIRED	cDNA	TRANSCRIPTOMIC	ILLUMINA	2019-08-05T00:00:00Z	2S_r1	SRP216291	PRJNA556502	2S_r1	sheath proper	China	Asia	China:Nanjing	Plant	The 2nd sheath proper	missing	missing			2018-10-20	replicate = biological replicate 1
	87	SRR9829655	Bambusa multiplex	RNA-Seq	300	9060707400	SAMN12358481	2881433867	NANJING FORESTRY UNIVERSITY	public	fastq,sra	s3	s3.us-east-1	SRX6586152	Illumina NovaSeq 6000	PAIRED	cDNA	TRANSCRIPTOMIC	ILLUMINA	2019-08-05T00:00:00Z	3S_r4	SRP216291	PRJNA556502	3S_r4	sheath proper	China	Asia	China:Nanjing	Plant	The 3rd sheath proper	missing	missing			2018-10-20	replicate = biological replicate 4
	88	SRR9829656	Bambusa multiplex	RNA-Seq	300	10256615400	SAMN12358480	3335486851	NANJING FORESTRY UNIVERSITY	public	fastq,sra	s3	s3.us-east-1	SRX6586151	Illumina NovaSeq 6000	PAIRED	cDNA	TRANSCRIPTOMIC	ILLUMINA	2019-08-05T00:00:00Z	3S_r3	SRP216291	PRJNA556502	3S_r3	sheath proper	China	Asia	China:Nanjing	Plant	The 3rd sheath proper	missing	missing			2018-10-20	replicate = biological replicate 3
	89	SRR9829657	Bambusa multiplex	RNA-Seq	300	10644042300	SAMN12358479	3418959094	NANJING FORESTRY UNIVERSITY	public	fastq,sra	s3	s3.us-east-1	SRX6586150	Illumina NovaSeq 6000	PAIRED	cDNA	TRANSCRIPTOMIC	ILLUMINA	2019-08-05T00:00:00Z	3S_r2	SRP216291	PRJNA556502	3S_r2	sheath proper	China	Asia	China:Nanjing	Plant	The 3rd sheath proper	missing	missing			2018-10-20	replicate = biological replicate 2
	90	SRR9829658	Bambusa multiplex	RNA-Seq	300	10361100600	SAMN12358478	3327531440	NANJING FORESTRY UNIVERSITY	public	fastq,sra	s3	s3.us-east-1	SRX6586149	Illumina NovaSeq 6000	PAIRED	cDNA	TRANSCRIPTOMIC	ILLUMINA	2019-08-05T00:00:00Z	3S_r1	SRP216291	PRJNA556502	3S_r1	sheath proper	China	Asia	China:Nanjing	Plant	The 3rd sheath proper	missing	missing			2018-10-20	replicate = biological replicate 1
	91	SRR9829659	Bambusa multiplex	RNA-Seq	300	9359510100	SAMN12358483	3011602405	NANJING FORESTRY UNIVERSITY	public	fastq,sra	s3	s3.us-east-1	SRX6586148	Illumina NovaSeq 6000	PAIRED	cDNA	TRANSCRIPTOMIC	ILLUMINA	2019-08-05T00:00:00Z	4S_r1	SRP216291	PRJNA556502	4S_r1	sheath proper	China	Asia	China:Nanjing	Plant	The 4th sheath proper	missing	missing			2018-10-20	replicate = biological replicate 1
	92	SRR9829660	Bambusa multiplex	RNA-Seq	300	8575827300	SAMN12358482	2753843136	NANJING FORESTRY UNIVERSITY	public	sra,fastq	s3	s3.us-east-1	SRX6586147	Illumina NovaSeq 6000	PAIRED	cDNA	TRANSCRIPTOMIC	ILLUMINA	2019-08-05T00:00:00Z	3S_ r5	SRP216291	PRJNA556502	3S_ r5	sheath proper	China	Asia	China:Nanjing	Plant	The 3rd sheath proper	missing	missing			2018-10-20	replicate = biological replicate 5
	93	SRR9829661	Bambusa multiplex	RNA-Seq	300	8435889600	SAMN12358498	2742877415	NANJING FORESTRY UNIVERSITY	public	sra,fastq	s3	s3.us-east-1	SRX6586146	Illumina NovaSeq 6000	PAIRED	cDNA	TRANSCRIPTOMIC	ILLUMINA	2019-08-05T00:00:00Z	7S_r1	SRP216291	PRJNA556502	7S_r1	sheath proper	China	Asia	China:Nanjing	Plant	The 7th sheath proper	missing	missing			2018-10-20	replicate = biological replicate 1
	94	SRR9829662	Bambusa multiplex	RNA-Seq	300	11117757900	SAMN12358499	3617700218	NANJING FORESTRY UNIVERSITY	public	fastq,sra	s3	s3.us-east-1	SRX6586145	Illumina NovaSeq 6000	PAIRED	cDNA	TRANSCRIPTOMIC	ILLUMINA	2019-08-05T00:00:00Z	7S_r2	SRP216291	PRJNA556502	7S_r2	sheath proper	China	Asia	China:Nanjing	Plant	The 7th sheath proper	missing	missing			2018-10-20	replicate = biological replicate 2
	95	SRR9829663	Bambusa multiplex	RNA-Seq	300	8857158300	SAMN12358500	2847958447	NANJING FORESTRY UNIVERSITY	public	fastq,sra	s3	s3.us-east-1	SRX6586144	Illumina NovaSeq 6000	PAIRED	cDNA	TRANSCRIPTOMIC	ILLUMINA	2019-08-05T00:00:00Z	7S_r3	SRP216291	PRJNA556502	7S_r3	sheath proper	China	Asia	China:Nanjing	Plant	The 7th sheath proper	missing	missing			2018-10-20	replicate = biological replicate 3
	96	SRR9829664	Bambusa multiplex	RNA-Seq	300	8300065800	SAMN12358501	2654386194	NANJING FORESTRY UNIVERSITY	public	sra,fastq	s3	s3.us-east-1	SRX6586143	Illumina NovaSeq 6000	PAIRED	cDNA	TRANSCRIPTOMIC	ILLUMINA	2019-08-05T00:00:00Z	7S_r4	SRP216291	PRJNA556502	7S_r4	sheath proper	China	Asia	China:Nanjing	Plant	The 7th sheath proper	missing	missing			2018-10-20	replicate = biological replicate 4
	97	SRR9829665	Bambusa multiplex	RNA-Seq	300	8871330600	SAMN12358494	2822109007	NANJING FORESTRY UNIVERSITY	public	sra,fastq	s3	s3.us-east-1	SRX6586142	Illumina NovaSeq 6000	PAIRED	cDNA	TRANSCRIPTOMIC	ILLUMINA	2019-08-05T00:00:00Z	6S_r2	SRP216291	PRJNA556502	6S_r2	sheath proper	China	Asia	China:Nanjing	Plant	The 6th sheath proper	missing	missing			2018-10-20	replicate = biological replicate 2
	98	SRR9829666	Bambusa multiplex	RNA-Seq	300	9184647300	SAMN12358495	2912183948	NANJING FORESTRY UNIVERSITY	public	sra,fastq	s3	s3.us-east-1	SRX6586141	Illumina NovaSeq 6000	PAIRED	cDNA	TRANSCRIPTOMIC	ILLUMINA	2019-08-05T00:00:00Z	6S_r3	SRP216291	PRJNA556502	6S_r3	sheath proper	China	Asia	China:Nanjing	Plant	The 6th sheath proper	missing	missing			2018-10-20	replicate = biological replicate 3
	99	SRR9829667	Bambusa multiplex	RNA-Seq	300	8363277900	SAMN12358496	2702276497	NANJING FORESTRY UNIVERSITY	public	sra,fastq	s3	s3.us-east-1	SRX6586140	Illumina NovaSeq 6000	PAIRED	cDNA	TRANSCRIPTOMIC	ILLUMINA	2019-08-05T00:00:00Z	6S_r4	SRP216291	PRJNA556502	6S_r4	sheath proper	China	Asia	China:Nanjing	Plant	The 6th sheath proper	missing	missing			2018-10-20	replicate = biological replicate 4
	100	SRR9829668	Bambusa multiplex	RNA-Seq	300	8694870900	SAMN12358497	2789928210	NANJING FORESTRY UNIVERSITY	public	sra,fastq	s3	s3.us-east-1	SRX6586139	Illumina NovaSeq 6000	PAIRED	cDNA	TRANSCRIPTOMIC	ILLUMINA	2019-08-05T00:00:00Z	6S_r5	SRP216291	PRJNA556502	6S_r5	sheath proper	China	Asia	China:Nanjing	Plant	The 6th sheath proper	missing	missing			2018-10-20	replicate = biological replicate 5
	101	SRR9829669	Bambusa multiplex	RNA-Seq	300	8993279400	SAMN12358502	2938597525	NANJING FORESTRY UNIVERSITY	public	sra,fastq	s3	s3.us-east-1	SRX6586138	Illumina NovaSeq 6000	PAIRED	cDNA	TRANSCRIPTOMIC	ILLUMINA	2019-08-05T00:00:00Z	7S_r5	SRP216291	PRJNA556502	7S_r5	sheath proper	China	Asia	China:Nanjing	Plant	The 7th sheath proper	missing	missing			2018-10-20	replicate = biological replicate 5
	102	SRR9831235	Bambusa multiplex	RNA-Seq	2549	21067247478	SAMN12359490	5348942140	NANJING FORESTRY UNIVERSITY	public	pacbio_native,sra	gs,s3	s3.us-east-1,gs.US	SRX6587524	Sequel	SINGLE	cDNA	TRANSCRIPTOMIC	PACBIO_SMRT	2019-11-30T00:00:00Z	Sheath_PacBio	SRP216320	PRJNA556559	m54213_190124_140949	sheath	China	Asia	China:Nanjing	Plant	All sheath proper	missing				2018-10-20
	103	SRR6958059	Chimonobambusa convoluta	WGS	300	61364322300	SAMN08862021	23334056458	NANJING FORESTRY UNIVERISTY	public	sra,fastq	s3	s3.us-east-1	SRX3901016	Illumina HiSeq 2500	PAIRED	PCR	GENOMIC	ILLUMINA	2018-04-07T00:00:00Z	Chimonobambusa hirtinoda	SRP138012	PRJNA448653	DES00872	leaf	China	Asia	China: Guizhou Province	Plant			morphology at maturity		China
	104	SRR6958060	Chimonobambusa convoluta	WGS	300	66842436900	SAMN08862021	25173159959	NANJING FORESTRY UNIVERISTY	public	sra,fastq	s3	s3.us-east-1	SRX3901015	Illumina HiSeq 2500	PAIRED	PCR	GENOMIC	ILLUMINA	2018-04-07T00:00:00Z	Chimonobambusa hirtinoda	SRP138012	PRJNA448653	DES00871	leaf	China	Asia	China: Guizhou Province	Plant			morphology at maturity		China
	105	SRR8203872	Phyllostachys edulis	RNA-Seq	252	6118026768	SAMN10412391	2961771777	INTERNATIONAL CENTER OF BAMBOO AND RATTON	public	fastq,sra	s3	s3.us-east-1	SRX5023262	HiSeq X Ten	PAIRED	cDNA	TRANSCRIPTOMIC	ILLUMINA	2018-11-18T00:00:00Z	M2	SRP169499	PRJNA505086	M2	shoot	China	Asia	China: Lukou	Plant	moso bamboo		M2	Pubescens
	106	SRR8203873	Phyllostachys edulis	RNA-Seq	252	7828455852	SAMN10412390	3791266961	INTERNATIONAL CENTER OF BAMBOO AND RATTON	public	fastq,sra	s3	s3.us-east-1	SRX5023261	HiSeq X Ten	PAIRED	cDNA	TRANSCRIPTOMIC	ILLUMINA	2018-11-18T00:00:00Z	M1	SRP169499	PRJNA505086	M1	shoot	China	Asia	China: Lukou	Plant	moso bamboo		M1	Pubescens
	107	SRR8203874	Phyllostachys edulis	RNA-Seq	252	4814486460	SAMN10412387	2326793131	INTERNATIONAL CENTER OF BAMBOO AND RATTON	public	fastq,sra	s3	s3.us-east-1	SRX5023260	HiSeq X Ten	PAIRED	cDNA	TRANSCRIPTOMIC	ILLUMINA	2018-11-18T00:00:00Z	H10	SRP169499	PRJNA505086	H10	shoot	China	Asia	China: Lukou	Plant	thick wall moso bamboo		H10	pachyloen		2014-02-21
	108	SRR8203875	Phyllostachys edulis	RNA-Seq	252	3299397192	SAMN10412386	1698738304	INTERNATIONAL CENTER OF BAMBOO AND RATTON	public	fastq,sra	s3	s3.us-east-1	SRX5023259	HiSeq X Ten	PAIRED	cDNA	TRANSCRIPTOMIC	ILLUMINA	2018-11-18T00:00:00Z	H9	SRP169499	PRJNA505086	H9	shoot	China	Asia	China: Lukou	Plant	thick wall moso bamboo		H9	pachyloen		2014-01-22
	109	SRR8203876	Phyllostachys edulis	RNA-Seq	252	5011878816	SAMN10412389	2434143183	INTERNATIONAL CENTER OF BAMBOO AND RATTON	public	fastq,sra	s3	s3.us-east-1	SRX5023258	HiSeq X Ten	PAIRED	cDNA	TRANSCRIPTOMIC	ILLUMINA	2018-11-18T00:00:00Z	H12	SRP169499	PRJNA505086	H12	shoot	China	Asia	China: Lukou	Plant	thick wall moso bamboo		H12	pachyloen		2014-04-22
	110	SRR8203877	Phyllostachys edulis	RNA-Seq	252	4347979776	SAMN10412388	2178004738	INTERNATIONAL CENTER OF BAMBOO AND RATTON	public	fastq,sra	s3	s3.us-east-1	SRX5023257	HiSeq X Ten	PAIRED	cDNA	TRANSCRIPTOMIC	ILLUMINA	2018-11-18T00:00:00Z	H11	SRP169499	PRJNA505086	H11	shoot	China	Asia	China: Lukou	Plant	thick wall moso bamboo		H11	pachyloen		2014-03-21
	111	SRR8203878	Phyllostachys edulis	RNA-Seq	252	6405655536	SAMN10412383	3122852601	INTERNATIONAL CENTER OF BAMBOO AND RATTON	public	sra,fastq	s3	s3.us-east-1	SRX5023256	HiSeq X Ten	PAIRED	cDNA	TRANSCRIPTOMIC	ILLUMINA	2018-11-18T00:00:00Z	H2	SRP169499	PRJNA505086	H2	shoot	China	Asia	China: Lukou	Plant	thick wall moso bamboo		H2	pachyloen		2013-10-22
	112	SRR8203879	Phyllostachys edulis	RNA-Seq	252	8297972928	SAMN10412382	4029550301	INTERNATIONAL CENTER OF BAMBOO AND RATTON	public	sra,fastq	s3	s3.us-east-1	SRX5023255	HiSeq X Ten	PAIRED	cDNA	TRANSCRIPTOMIC	ILLUMINA	2018-11-18T00:00:00Z	H1	SRP169499	PRJNA505086	H1	shoot	China	Asia	China: Lukou	Plant	thick wall moso bamboo		H1	pachyloen		2013-09-21
	113	SRR8203880	Phyllostachys edulis	RNA-Seq	252	4789242108	SAMN10412385	2339481226	INTERNATIONAL CENTER OF BAMBOO AND RATTON	public	fastq,sra	s3	s3.us-east-1	SRX5023254	HiSeq X Ten	PAIRED	cDNA	TRANSCRIPTOMIC	ILLUMINA	2018-11-18T00:00:00Z	H4	SRP169499	PRJNA505086	H4	shoot	China	Asia	China: Lukou	Plant	thick wall moso bamboo		H4	pachyloen		2013-12-22
	114	SRR8203881	Phyllostachys edulis	RNA-Seq	252	4530722112	SAMN10412384	2209489691	INTERNATIONAL CENTER OF BAMBOO AND RATTON	public	sra,fastq	s3	s3.us-east-1	SRX5023253	HiSeq X Ten	PAIRED	cDNA	TRANSCRIPTOMIC	ILLUMINA	2018-11-18T00:00:00Z	H3	SRP169499	PRJNA505086	H3	shoot	China	Asia	China: Lukou	Plant	thick wall moso bamboo		H3	pachyloen		2013-11-21
	115	SRR8203882	Phyllostachys edulis	RNA-Seq	252	6015644712	SAMN10412397	2924617829	INTERNATIONAL CENTER OF BAMBOO AND RATTON	public	fastq,sra	s3	s3.us-east-1	SRX5023252	HiSeq X Ten	PAIRED	cDNA	TRANSCRIPTOMIC	ILLUMINA	2018-11-18T00:00:00Z	M12	SRP169499	PRJNA505086	M12	shoot	China	Asia	China: Lukou	Plant	moso bamboo		M12	Pubescens
	116	SRR8203883	Phyllostachys edulis	RNA-Seq	252	2320467660	SAMN10412396	1239145693	INTERNATIONAL CENTER OF BAMBOO AND RATTON	public	fastq,sra	s3	s3.us-east-1	SRX5023251	HiSeq X Ten	PAIRED	cDNA	TRANSCRIPTOMIC	ILLUMINA	2018-11-18T00:00:00Z	M11	SRP169499	PRJNA505086	M11	shoot	China	Asia	China: Lukou	Plant	moso bamboo		M11	Pubescens
	117	SRR8203884	Phyllostachys edulis	RNA-Seq	252	5909640912	SAMN10412395	2850005517	INTERNATIONAL CENTER OF BAMBOO AND RATTON	public	fastq,sra	s3	s3.us-east-1	SRX5023250	HiSeq X Ten	PAIRED	cDNA	TRANSCRIPTOMIC	ILLUMINA	2018-11-18T00:00:00Z	M10	SRP169499	PRJNA505086	M10	shoot	China	Asia	China: Lukou	Plant	moso bamboo		M10	Pubescens
	118	SRR8203885	Phyllostachys edulis	RNA-Seq	252	2760445800	SAMN10412394	1449990860	INTERNATIONAL CENTER OF BAMBOO AND RATTON	public	fastq,sra	s3	s3.us-east-1	SRX5023249	HiSeq X Ten	PAIRED	cDNA	TRANSCRIPTOMIC	ILLUMINA	2018-11-18T00:00:00Z	M9	SRP169499	PRJNA505086	M9	shoot	China	Asia	China: Lukou	Plant	moso bamboo		M9	Pubescens
	119	SRR8203886	Phyllostachys edulis	RNA-Seq	202	1564928138	SAMN10412393	899194532	INTERNATIONAL CENTER OF BAMBOO AND RATTON	public	sra,fastq	s3	s3.us-east-1	SRX5023248	HiSeq X Ten	PAIRED	cDNA	TRANSCRIPTOMIC	ILLUMINA	2018-11-18T00:00:00Z	M4	SRP169499	PRJNA505086	M4	shoot	China	Asia	China: Lukou	Plant	moso bamboo		M4	Pubescens
	120	SRR8203887	Phyllostachys edulis	RNA-Seq	252	7549937892	SAMN10412392	3627429920	INTERNATIONAL CENTER OF BAMBOO AND RATTON	public	sra,fastq	s3	s3.us-east-1	SRX5023247	HiSeq X Ten	PAIRED	cDNA	TRANSCRIPTOMIC	ILLUMINA	2018-11-18T00:00:00Z	M3	SRP169499	PRJNA505086	M3	shoot	China	Asia	China: Lukou	Plant	moso bamboo		M3	Pubescens
	121	SRR8270834	Bergbambos tessellata	RAD-Seq	140	461601420	SAMN10439720	244386936	KUNMING INSTITUTE OF BOTANY	public	sra,fastq	s3	s3.us-east-1	SRX5087707	HiSeq X Ten	SINGLE	Restriction Digest	GENOMIC	ILLUMINA	2019-01-31T00:00:00Z	L2_071	SRP172004	PRJNA505605	L2_071	leaf	China	Asia	China: Greenhouse of Kunming Institute of Botany\, Yunnan	Plant	not applicable		Mature individual
	122	SRR8270835	Yushania microphylla	RAD-Seq	140	547601880	SAMN10439872	287956908	KUNMING INSTITUTE OF BOTANY	public	fastq,sra	s3	s3.us-east-1	SRX5087706	HiSeq X Ten	SINGLE	Restriction Digest	GENOMIC	ILLUMINA	2019-01-31T00:00:00Z	L2_047	SRP172004	PRJNA505605	L2_047	leaf	China	Asia	China: Weining\, Guizhou	Plant	not applicable		Mature individual
	123	SRR8270836	Yushania mitis	RAD-Seq	140	919819880	SAMN10439873	480088940	KUNMING INSTITUTE OF BOTANY	public	fastq,sra	s3	s3.us-east-1	SRX5087705	HiSeq X Ten	SINGLE	Restriction Digest	GENOMIC	ILLUMINA	2019-01-31T00:00:00Z	L2_013	SRP172004	PRJNA505605	L2_013	leaf	China	Asia	China: Yongshan\, Yunnan	Plant	not applicable		Mature individual
	124	SRR8270837	Yushania longissima	RAD-Seq	140	534999780	SAMN10439866	281701992	KUNMING INSTITUTE OF BOTANY	public	sra,fastq	s3	s3.us-east-1	SRX5087704	HiSeq X Ten	SINGLE	Restriction Digest	GENOMIC	ILLUMINA	2019-01-31T00:00:00Z	L2_002	SRP172004	PRJNA505605	L2_002	leaf	China	Asia	China: Mt Huanggang\, Wuyishan Preserve	Plant	not applicable		Mature individual
	125	SRR8270838	Yushania longiuscula	RAD-Seq	140	1186044860	SAMN10439867	619449001	KUNMING INSTITUTE OF BOTANY	public	sra,fastq	s3	s3.us-east-1	SRX5087703	HiSeq X Ten	SINGLE	Restriction Digest	GENOMIC	ILLUMINA	2019-01-31T00:00:00Z	L2_007	SRP172004	PRJNA505605	L2_007	leaf	China	Asia	China: Mengzi\, Yunnan	Plant	not applicable		Mature individual
	126	SRR8270839	Yushania lineolata	RAD-Seq	140	715935780	SAMN10439864	377038091	KUNMING INSTITUTE OF BOTANY	public	sra,fastq	s3	s3.us-east-1	SRX5087702	HiSeq X Ten	SINGLE	Restriction Digest	GENOMIC	ILLUMINA	2019-01-31T00:00:00Z	L1_069	SRP172004	PRJNA505605	L1_069	leaf	China	Asia	China: Mianning\, Sichuan	Plant	not applicable		Mature individual
	127	SRR8270840	Yushania longiaurita	RAD-Seq	140	967878940	SAMN10439865	501786398	KUNMING INSTITUTE OF BOTANY	public	sra,fastq	s3	s3.us-east-1	SRX5087701	HiSeq X Ten	SINGLE	Restriction Digest	GENOMIC	ILLUMINA	2019-01-31T00:00:00Z	L2_026	SRP172004	PRJNA505605	L2_026	leaf	China	Asia	China: Mt tiantai\, Qionglai\, Sichuan	Plant	not applicable		Mature individual
	128	SRR8270841	Yushania maling	RAD-Seq	140	789128620	SAMN10439870	414729934	KUNMING INSTITUTE OF BOTANY	public	sra,fastq	s3	s3.us-east-1	SRX5087700	HiSeq X Ten	SINGLE	Restriction Digest	GENOMIC	ILLUMINA	2019-01-31T00:00:00Z	L2_051	SRP172004	PRJNA505605	L2_051	leaf	China	Asia	China: Greenhouse of Kunming Institute of Botany\, Yunnan	Plant	not applicable		Mature individual
	129	SRR8270842	Yushania menghaiensis	RAD-Seq	140	1095934420	SAMN10439871	570398593	KUNMING INSTITUTE OF BOTANY	public	sra,fastq	s3	s3.us-east-1	SRX5087699	HiSeq X Ten	SINGLE	Restriction Digest	GENOMIC	ILLUMINA	2019-01-31T00:00:00Z	L2_016	SRP172004	PRJNA505605	L2_016	leaf	China	Asia	China: Menghai\, Yunnan	Plant	not applicable		Mature individual
	130	SRR8270843	Yushania mabianensis	RAD-Seq	140	1799974960	SAMN10439868	943137136	KUNMING INSTITUTE OF BOTANY	public	fastq,sra	s3	s3.us-east-1	SRX5087698	HiSeq X Ten	SINGLE	Restriction Digest	GENOMIC	ILLUMINA	2019-01-31T00:00:00Z	L2_021	SRP172004	PRJNA505605	L2_021	leaf	China	Asia	China: Leibo\, Sichuan	Plant	not applicable		Mature individual
	131	SRR8270844	Yushania maculata	RAD-Seq	140	1618021860	SAMN10439869	842068543	KUNMING INSTITUTE OF BOTANY	public	fastq,sra	s3	s3.us-east-1	SRX5087697	HiSeq X Ten	SINGLE	Restriction Digest	GENOMIC	ILLUMINA	2019-01-31T00:00:00Z	L2_006	SRP172004	PRJNA505605	L2_006	leaf	China	Asia	China: Qiaojia\, Yunnan	Plant	not applicable		Mature individual
	132	SRR8270845	Fargesia murielae	RAD-Seq	140	1617815500	SAMN10439755	630954098	KUNMING INSTITUTE OF BOTANY	public	sra,fastq	s3	s3.us-east-1	SRX5087696	HiSeq X Ten	SINGLE	Restriction Digest	GENOMIC	ILLUMINA	2019-01-31T00:00:00Z	YXY_L1_009	SRP172004	PRJNA505605	YXY_L1_009	leaf	United Kingdom	Europe	United Kingdom: Royal Botanic Garden Edinburgh	Plant	not applicable		Mature individual
	133	SRR8270846	Fargesia denudata	RAD-Seq	140	1124338880	SAMN10439754	437873997	KUNMING INSTITUTE OF BOTANY	public	fastq,sra	s3	s3.us-east-1	SRX5087695	HiSeq X Ten	SINGLE	Restriction Digest	GENOMIC	ILLUMINA	2019-01-31T00:00:00Z	YXY_L1_001	SRP172004	PRJNA505605	YXY_L1_001	leaf	China	Asia	China: Wanglang Preserve\, Sichuan	Plant	not applicable		Mature individual
	134	SRR8270847	Fargesia dura	RAD-Seq	140	1833546120	SAMN10439757	965034900	KUNMING INSTITUTE OF BOTANY	public	fastq,sra	s3	s3.us-east-1	SRX5087694	HiSeq X Ten	SINGLE	Restriction Digest	GENOMIC	ILLUMINA	2019-01-31T00:00:00Z	L1_010	SRP172004	PRJNA505605	L1_010	leaf	China	Asia	China: Weixi\, Yunnan	Plant	not applicable		Mature individual
	135	SRR8270848	Fargesia dracocephala	RAD-Seq	140	1192690520	SAMN10439756	624250271	KUNMING INSTITUTE OF BOTANY	public	sra,fastq	s3	s3.us-east-1	SRX5087693	HiSeq X Ten	SINGLE	Restriction Digest	GENOMIC	ILLUMINA	2019-01-31T00:00:00Z	L1_049	SRP172004	PRJNA505605	L1_049	leaf	China	Asia	China: Foping\, Shanxi	Plant	not applicable		Mature individual
	136	SRR8270849	Fargesia elegans	RAD-Seq	140	805618380	SAMN10439759	423249496	KUNMING INSTITUTE OF BOTANY	public	fastq,sra	s3	s3.us-east-1	SRX5087692	HiSeq X Ten	SINGLE	Restriction Digest	GENOMIC	ILLUMINA	2019-01-31T00:00:00Z	L1_021	SRP172004	PRJNA505605	L1_021	leaf	China	Asia	China: Mianning\, Sichuan	Plant	not applicable		Mature individual
	137	SRR8270850	Fargesia edulis	RAD-Seq	140	1635210920	SAMN10439758	853129591	KUNMING INSTITUTE OF BOTANY	public	sra,fastq	s3	s3.us-east-1	SRX5087691	HiSeq X Ten	SINGLE	Restriction Digest	GENOMIC	ILLUMINA	2019-01-31T00:00:00Z	L1_026	SRP172004	PRJNA505605	L1_026	leaf	China	Asia	China: Yunlong\, Yunnan	Plant	not applicable		Mature individual
	138	SRR8270851	Fargesia ferax	RAD-Seq	140	1111271140	SAMN10439761	582786630	KUNMING INSTITUTE OF BOTANY	public	sra,fastq	s3	s3.us-east-1	SRX5087690	HiSeq X Ten	SINGLE	Restriction Digest	GENOMIC	ILLUMINA	2019-01-31T00:00:00Z	L1_022	SRP172004	PRJNA505605	L1_022	leaf	China	Asia	China: Mianning\, Sichuan	Plant	not applicable		Mature individual
	139	SRR8270852	Fargesia sp. XYY-2018a	RAD-Seq	140	668605700	SAMN10439760	355165997	KUNMING INSTITUTE OF BOTANY	public	fastq,sra	s3	s3.us-east-1	SRX5087689	HiSeq X Ten	SINGLE	Restriction Digest	GENOMIC	ILLUMINA	2019-01-31T00:00:00Z	L1_055	SRP172004	PRJNA505605	L1_055	leaf	China	Asia	China: Muli\, Sichuan	Plant	not applicable		Mature individual
	140	SRR8270853	Fargesia fungosa	RAD-Seq	140	1101765000	SAMN10439763	571537547	KUNMING INSTITUTE OF BOTANY	public	sra,fastq	s3	s3.us-east-1	SRX5087688	HiSeq X Ten	SINGLE	Restriction Digest	GENOMIC	ILLUMINA	2019-01-31T00:00:00Z	L1_023	SRP172004	PRJNA505605	L1_023	leaf	China	Asia	China: Kunming\, Yunnan	Plant	not applicable		Mature individual
	141	SRR8270854	Fargesia frigidis	RAD-Seq	140	966317380	SAMN10439762	505900248	KUNMING INSTITUTE OF BOTANY	public	fastq,sra	s3	s3.us-east-1	SRX5087687	HiSeq X Ten	SINGLE	Restriction Digest	GENOMIC	ILLUMINA	2019-01-31T00:00:00Z	L1_006	SRP172004	PRJNA505605	L1_006	leaf	China	Asia	China: Gongshan\, Yunnan	Plant	not applicable		Mature individual
	142	SRR8270855	Arundinaria spanostachya	RAD-Seq	140	1123243100	SAMN10439718	587974907	KUNMING INSTITUTE OF BOTANY	public	sra,fastq	s3	s3.us-east-1	SRX5087686	HiSeq X Ten	SINGLE	Restriction Digest	GENOMIC	ILLUMINA	2019-01-31T00:00:00Z	L2_065	SRP172004	PRJNA505605	L2_065	leaf	China	Asia	China: Mt Luoji\, Sichuan	Plant	not applicable		Mature individual
	143	SRR8270856	Drepanostachyum sp. XYY-2018	RAD-Seq	140	699506080	SAMN10439741	298182297	KUNMING INSTITUTE OF BOTANY	public	fastq,sra	s3	s3.us-east-1	SRX5087685	HiSeq X Ten	SINGLE	Restriction Digest	GENOMIC	ILLUMINA	2019-01-31T00:00:00Z	YXY_L2_017	SRP172004	PRJNA505605	YXY_L2_017	leaf	China	Asia	China: Mianning\, Sichuan	Plant	not applicable		Mature individual
	144	SRR8270857	Drepanostachyum fractiflexum	RAD-Seq	140	2505189680	SAMN10439740	1052520008	KUNMING INSTITUTE OF BOTANY	public	fastq,sra	s3	s3.us-east-1	SRX5087684	HiSeq X Ten	SINGLE	Restriction Digest	GENOMIC	ILLUMINA	2019-01-31T00:00:00Z	YXY_L2_014	SRP172004	PRJNA505605	YXY_L2_014	leaf	China	Asia	China: Mianning\, Sichuan	Plant	not applicable		Mature individual
	145	SRR8270858	Drepanostachyum fractiflexum	RAD-Seq	140	835074800	SAMN10439739	351315683	KUNMING INSTITUTE OF BOTANY	public	sra,fastq	s3	s3.us-east-1	SRX5087683	HiSeq X Ten	SINGLE	Restriction Digest	GENOMIC	ILLUMINA	2019-01-31T00:00:00Z	YXY_L2_016	SRP172004	PRJNA505605	YXY_L2_016	leaf	China	Asia	China: Muli\, Sichuan	Plant	not applicable		Mature individual
	146	SRR8270859	Drepanostachyum fractiflexum	RAD-Seq	140	595428400	SAMN10439738	314041709	KUNMING INSTITUTE OF BOTANY	public	fastq,sra	s3	s3.us-east-1	SRX5087682	HiSeq X Ten	SINGLE	Restriction Digest	GENOMIC	ILLUMINA	2019-01-31T00:00:00Z	L2_061	SRP172004	PRJNA505605	L2_061	leaf	China	Asia	China: Yongsheng\, Yunnan	Plant	not applicable		Mature individual
	147	SRR8270860	Drepanostachyum fractiflexum	RAD-Seq	140	1957062800	SAMN10439737	1019099943	KUNMING INSTITUTE OF BOTANY	public	sra,fastq	s3	s3.us-east-1	SRX5087681	HiSeq X Ten	SINGLE	Restriction Digest	GENOMIC	ILLUMINA	2019-01-31T00:00:00Z	L2_058	SRP172004	PRJNA505605	L2_058	leaf	China	Asia	China: Mt Jizu\, Yunnan	Plant	not applicable		Mature individual
	148	SRR8270861	Dendrocalamus latiflorus	RAD-Seq	140	947832480	SAMN10439736	407468188	KUNMING INSTITUTE OF BOTANY	public	fastq,sra	s3	s3.us-east-1	SRX5087680	HiSeq X Ten	SINGLE	Restriction Digest	GENOMIC	ILLUMINA	2019-01-31T00:00:00Z	YGQ_L1_3_008	SRP172004	PRJNA505605	YGQ_L1_3_008	leaf	China	Asia	China: Greenhouse of Kunming Institute of Botany\, Yunnan	Plant	not applicable		Mature individual
	149	SRR8270862	Chimonocalamus sp. 2 XYY-2018	RAD-Seq	141	2207617260	SAMN10439734	911794059	KUNMING INSTITUTE OF BOTANY	public	sra,fastq	s3	s3.us-east-1	SRX5087678	HiSeq X Ten	SINGLE	Restriction Digest	GENOMIC	ILLUMINA	2019-01-31T00:00:00Z	GC_4_L2_023	SRP172004	PRJNA505605	GC_4_L2_023	leaf	China	Asia	China: Yingjiang\, Yunnan	Plant	not applicable		Mature individual
	150	SRR8270863	Bonia amplexicaulis	RAD-Seq	141	609857571	SAMN10439721	260627870	KUNMING INSTITUTE OF BOTANY	public	sra,fastq	s3	s3.us-east-1	SRX5087677	HiSeq X Ten	SINGLE	Restriction Digest	GENOMIC	ILLUMINA	2019-01-31T00:00:00Z	GC_4_L2_054	SRP172004	PRJNA505605	GC_4_L2_054	leaf	China	Asia	China: Congzuo\, Guangxi	Plant	not applicable		Mature individual
	151	SRR8270864	Fargesia adpressa	RAD-Seq	140	1442792680	SAMN10439743	751042980	KUNMING INSTITUTE OF BOTANY	public	fastq,sra	s3	s3.us-east-1	SRX5087676	HiSeq X Ten	SINGLE	Restriction Digest	GENOMIC	ILLUMINA	2019-01-31T00:00:00Z	L1_040	SRP172004	PRJNA505605	L1_040	leaf	China	Asia	China: Mianning\, Sichuan	Plant	not applicable		Mature individual
	152	SRR8270865	Fargesia acuticontracta	RAD-Seq	140	1383020520	SAMN10439742	727356741	KUNMING INSTITUTE OF BOTANY	public	sra,fastq	s3	s3.us-east-1	SRX5087675	HiSeq X Ten	SINGLE	Restriction Digest	GENOMIC	ILLUMINA	2019-01-31T00:00:00Z	L1_037	SRP172004	PRJNA505605	L1_037	leaf	China	Asia	China: Weixi\, Yunnan	Plant	not applicable		Mature individual
	153	SRR8270866	Yushania levigata	RAD-Seq	140	1288593460	SAMN10439863	671768378	KUNMING INSTITUTE OF BOTANY	public	fastq,sra	s3	s3.us-east-1	SRX5087674	HiSeq X Ten	SINGLE	Restriction Digest	GENOMIC	ILLUMINA	2019-01-31T00:00:00Z	L2_012	SRP172004	PRJNA505605	L2_012	leaf	China	Asia	China: Lushui\, Yunnan	Plant	not applicable		Mature individual
	154	SRR8270867	Yushania leigongshanensis	RAD-Seq	140	2394331520	SAMN10439862	1006288765	KUNMING INSTITUTE OF BOTANY	public	fastq,sra	s3	s3.us-east-1	SRX5087673	HiSeq X Ten	SINGLE	Restriction Digest	GENOMIC	ILLUMINA	2019-01-31T00:00:00Z	YXY_L2_019	SRP172004	PRJNA505605	YXY_L2_019	leaf	China	Asia	China: Leigongshan National Forest Park\, Guizhou	Plant	not applicable		Mature individual
	155	SRR8270868	Sarocalamus yongdeensis	RAD-Seq	140	740438440	SAMN10439719	390458449	KUNMING INSTITUTE OF BOTANY	public	sra,fastq	s3	s3.us-east-1	SRX5087672	HiSeq X Ten	SINGLE	Restriction Digest	GENOMIC	ILLUMINA	2019-01-31T00:00:00Z	L2_067	SRP172004	PRJNA505605	L2_067	leaf	China	Asia	China: Yongde snow mountain\, Yunnan	Plant	not applicable		Mature individual
	156	SRR8270869	Yushania glandulosa	RAD-Seq	140	1936523260	SAMN10439855	1009351374	KUNMING INSTITUTE OF BOTANY	public	sra,fastq	s3	s3.us-east-1	SRX5087671	HiSeq X Ten	SINGLE	Restriction Digest	GENOMIC	ILLUMINA	2019-01-31T00:00:00Z	L2_031	SRP172004	PRJNA505605	L2_031	leaf	China	Asia	China: Tengchong\, Yunnan	Plant	not applicable		Mature individual
	157	SRR8270870	Yushania gigantea	RAD-Seq	140	1232946120	SAMN10439854	645562691	KUNMING INSTITUTE OF BOTANY	public	fastq,sra	s3	s3.us-east-1	SRX5087670	HiSeq X Ten	SINGLE	Restriction Digest	GENOMIC	ILLUMINA	2019-01-31T00:00:00Z	L2_045	SRP172004	PRJNA505605	L2_045	leaf	China	Asia	China: Lushui\, YN	Plant	not applicable		Mature individual
	158	SRR8270871	Yushania grammata	RAD-Seq	140	1113362880	SAMN10439857	578203622	KUNMING INSTITUTE OF BOTANY	public	sra,fastq	s3	s3.us-east-1	SRX5087669	HiSeq X Ten	SINGLE	Restriction Digest	GENOMIC	ILLUMINA	2019-01-31T00:00:00Z	L2_023	SRP172004	PRJNA505605	L2_023	leaf	China	Asia	China: Xuyong\, Sichuan	Plant	not applicable		Mature individual
	159	SRR8270872	Yushania glauca	RAD-Seq	140	942956700	SAMN10439856	492195043	KUNMING INSTITUTE OF BOTANY	public	sra,fastq	s3	s3.us-east-1	SRX5087668	HiSeq X Ten	SINGLE	Restriction Digest	GENOMIC	ILLUMINA	2019-01-31T00:00:00Z	L1_068	SRP172004	PRJNA505605	L1_068	leaf	China	Asia	China: Yongshan\, Yunnan	Plant	not applicable		Mature individual
	160	SRR8270873	Yushania hirticaulis	RAD-Seq	140	1263297700	SAMN10439859	488022245	KUNMING INSTITUTE OF BOTANY	public	sra,fastq	s3	s3.us-east-1	SRX5087667	HiSeq X Ten	SINGLE	Restriction Digest	GENOMIC	ILLUMINA	2019-01-31T00:00:00Z	YXY_L1_016	SRP172004	PRJNA505605	YXY_L1_016	leaf	China	Asia	China: Mt Huanggang\, Wuyishan Preserve	Plant	not applicable		Mature individual
	161	SRR8270874	Yushania grammata	RAD-Seq	140	749219940	SAMN10439858	292871668	KUNMING INSTITUTE OF BOTANY	public	sra,fastq	s3	s3.us-east-1	SRX5087666	HiSeq X Ten	SINGLE	Restriction Digest	GENOMIC	ILLUMINA	2019-01-31T00:00:00Z	YXY_L1_002	SRP172004	PRJNA505605	YXY_L1_002	leaf	China	Asia	China: Weixin\, Yunnan	Plant	not applicable		Mature individual
	162	SRR8270875	Yushania laetevirens	RAD-Seq	140	1163377320	SAMN10439861	607541033	KUNMING INSTITUTE OF BOTANY	public	sra,fastq	s3	s3.us-east-1	SRX5087665	HiSeq X Ten	SINGLE	Restriction Digest	GENOMIC	ILLUMINA	2019-01-31T00:00:00Z	L2_019	SRP172004	PRJNA505605	L2_019	leaf	China	Asia	China: Suijiang\, Yunnan	Plant	not applicable		Mature individual
	163	SRR8270876	Yushania humida	RAD-Seq	140	3192874860	SAMN10439860	1684729426	KUNMING INSTITUTE OF BOTANY	public	fastq,sra	s3	s3.us-east-1	SRX5087664	HiSeq X Ten	SINGLE	Restriction Digest	GENOMIC	ILLUMINA	2019-01-31T00:00:00Z	L2_039	SRP172004	PRJNA505605	L2_039	leaf	China	Asia	China: Tengchong\, Yunnan	Plant	not applicable		Mature individual
	164	SRR8270877	Yushania qiaojiaensis	RAD-Seq	140	490326060	SAMN10439717	256456864	KUNMING INSTITUTE OF BOTANY	public	sra,fastq	s3	s3.us-east-1	SRX5087663	HiSeq X Ten	SINGLE	Restriction Digest	GENOMIC	ILLUMINA	2019-01-31T00:00:00Z	L2_066	SRP172004	PRJNA505605	L2_066	leaf	China	Asia	China: Mt Jiaoding\, Yunnan	Plant	not applicable		Mature individual
	165	SRR8270878	Oldeania humbertii	RAD-Seq	141	1200253899	SAMN10439817	498651385	KUNMING INSTITUTE OF BOTANY	public	sra,fastq	s3	s3.us-east-1	SRX5087662	HiSeq X Ten	SINGLE	Restriction Digest	GENOMIC	ILLUMINA	2019-01-31T00:00:00Z	GC_4_L2_032	SRP172004	PRJNA505605	GC_4_L2_032	leaf	Madagascar	Africa	Madagascar: Ambalavao	Plant	not applicable		Mature individual
	166	SRR8270879	Oldeania alpina	RAD-Seq	140	949923940	SAMN10439816	495166132	KUNMING INSTITUTE OF BOTANY	public	fastq,sra	s3	s3.us-east-1	SRX5087661	HiSeq X Ten	SINGLE	Restriction Digest	GENOMIC	ILLUMINA	2019-01-31T00:00:00Z	L2_053	SRP172004	PRJNA505605	L2_053	leaf	China	Asia	China: Greenhouse of Kunming Institute of Botany\, Yunnan	Plant	not applicable		Mature individual
	167	SRR8270880	Fargesia hainanensis	RAD-Seq	140	1916326300	SAMN10439766	996394442	KUNMING INSTITUTE OF BOTANY	public	fastq,sra	s3	s3.us-east-1	SRX5087660	HiSeq X Ten	SINGLE	Restriction Digest	GENOMIC	ILLUMINA	2019-01-31T00:00:00Z	L1_043	SRP172004	PRJNA505605	L1_043	leaf	China	Asia	China: Mt Wuzhi\, Hainan	Plant	not applicable		Mature individual
	168	SRR8270881	Fargesia hsuehiana	RAD-Seq	140	1735936020	SAMN10439767	903378959	KUNMING INSTITUTE OF BOTANY	public	sra,fastq	s3	s3.us-east-1	SRX5087659	HiSeq X Ten	SINGLE	Restriction Digest	GENOMIC	ILLUMINA	2019-01-31T00:00:00Z	L1_034	SRP172004	PRJNA505605	L1_034	leaf	China	Asia	China: Jinping\, Yunnan	Plant	not applicable		Mature individual
	169	SRR8270882	Fargesia glabrifolia	RAD-Seq	140	1770469260	SAMN10439764	922009273	KUNMING INSTITUTE OF BOTANY	public	sra,fastq	s3	s3.us-east-1	SRX5087658	HiSeq X Ten	SINGLE	Restriction Digest	GENOMIC	ILLUMINA	2019-01-31T00:00:00Z	L1_048	SRP172004	PRJNA505605	L1_048	leaf	China	Asia	China: Cuona\, Xizang	Plant	not applicable		Mature individual
	170	SRR8270883	Fargesia grossa	RAD-Seq	140	2347815820	SAMN10439765	1226415734	KUNMING INSTITUTE OF BOTANY	public	sra,fastq	s3	s3.us-east-1	SRX5087657	HiSeq X Ten	SINGLE	Restriction Digest	GENOMIC	ILLUMINA	2019-01-31T00:00:00Z	L1_042	SRP172004	PRJNA505605	L1_042	leaf	China	Asia	China: Cuona\, Xizang	Plant	not applicable		Mature individual
	171	SRR8270884	Fargesia jiulongensis	RAD-Seq	140	1506482320	SAMN10439770	788196497	KUNMING INSTITUTE OF BOTANY	public	sra,fastq	s3	s3.us-east-1	SRX5087656	HiSeq X Ten	SINGLE	Restriction Digest	GENOMIC	ILLUMINA	2019-01-31T00:00:00Z	L1_027	SRP172004	PRJNA505605	L1_027	leaf	China	Asia	China: Jiulong\, Sichuan	Plant	not applicable		Mature individual
	172	SRR8270885	Fargesia lincangensis	RAD-Seq	140	899668420	SAMN10439771	383152959	KUNMING INSTITUTE OF BOTANY	public	sra,fastq	s3	s3.us-east-1	SRX5087655	HiSeq X Ten	SINGLE	Restriction Digest	GENOMIC	ILLUMINA	2019-01-31T00:00:00Z	YXY_L2_018	SRP172004	PRJNA505605	YXY_L2_018	leaf	China	Asia	China: Yongde snow mountain\, Yunnan	Plant	not applicable		Mature individual
	173	SRR8270886	Fargesia hygrophila	RAD-Seq	140	1728231680	SAMN10439768	900965374	KUNMING INSTITUTE OF BOTANY	public	sra,fastq	s3	s3.us-east-1	SRX5087654	HiSeq X Ten	SINGLE	Restriction Digest	GENOMIC	ILLUMINA	2019-01-31T00:00:00Z	L1_029	SRP172004	PRJNA505605	L1_029	leaf	China	Asia	China: Yangbi\, Yunnan	Plant	not applicable		Mature individual
	174	SRR8270887	Fargesia incrassata	RAD-Seq	140	391582800	SAMN10439769	205309406	KUNMING INSTITUTE OF BOTANY	public	sra,fastq	s3	s3.us-east-1	SRX5087653	HiSeq X Ten	SINGLE	Restriction Digest	GENOMIC	ILLUMINA	2019-01-31T00:00:00Z	L1_058	SRP172004	PRJNA505605	L1_058	leaf	China	Asia	China: Tianquan\, Sichuan	Plant	not applicable		Mature individual
	175	SRR8270888	Fargesia longiuscula	RAD-Seq	140	602184240	SAMN10439772	330300806	KUNMING INSTITUTE OF BOTANY	public	sra,fastq	s3	s3.us-east-1	SRX5087652	HiSeq X Ten	SINGLE	Restriction Digest	GENOMIC	ILLUMINA	2019-01-31T00:00:00Z	L1_038	SRP172004	PRJNA505605	L1_038	leaf	China	Asia	China: Yongshan\, Yunnan	Plant	not applicable		Mature individual
	176	SRR8270889	Sarocalamus faberi	RAD-Seq	140	1865070340	SAMN10439716	989678295	KUNMING INSTITUTE OF BOTANY	public	fastq,sra	s3	s3.us-east-1	SRX5087651	HiSeq X Ten	SINGLE	Restriction Digest	GENOMIC	ILLUMINA	2019-01-31T00:00:00Z	L2_064	SRP172004	PRJNA505605	L2_064	leaf	China	Asia	China: Mt Fanjing\, Guizhou	Plant	not applicable		Mature individual
	177	SRR8270890	Fargesia albocerea	RAD-Seq	140	3068530360	SAMN10439744	1621171054	KUNMING INSTITUTE OF BOTANY	public	sra,fastq	s3	s3.us-east-1	SRX5087650	HiSeq X Ten	SINGLE	Restriction Digest	GENOMIC	ILLUMINA	2019-01-31T00:00:00Z	L1_019	SRP172004	PRJNA505605	L1_019	leaf	China	Asia	China: Lushui\, Yunnan	Plant	not applicable		Mature individual
	178	SRR8270891	Fargesia altior	RAD-Seq	140	389424840	SAMN10439745	206031283	KUNMING INSTITUTE OF BOTANY	public	fastq,sra	s3	s3.us-east-1	SRX5087649	HiSeq X Ten	SINGLE	Restriction Digest	GENOMIC	ILLUMINA	2019-01-31T00:00:00Z	L1_031	SRP172004	PRJNA505605	L1_031	leaf	China	Asia	China: Lushui\, Yunnan	Plant	not applicable		Mature individual
	179	SRR8270892	Fargesia angustissima	RAD-Seq	140	2689408820	SAMN10439746	1199798127	KUNMING INSTITUTE OF BOTANY	public	fastq,sra	s3	s3.us-east-1	SRX5087648	HiSeq X Ten	SINGLE	Restriction Digest	GENOMIC	ILLUMINA	2019-01-31T00:00:00Z	L1_025	SRP172004	PRJNA505605	L1_025	leaf	China	Asia	China: Wenchuan\, Sichuan	Plant	not applicable		Mature individual
	180	SRR8270893	Fargesia caduca	RAD-Seq	140	1291064460	SAMN10439747	677422750	KUNMING INSTITUTE OF BOTANY	public	fastq,sra	s3	s3.us-east-1	SRX5087647	HiSeq X Ten	SINGLE	Restriction Digest	GENOMIC	ILLUMINA	2019-01-31T00:00:00Z	L1_052	SRP172004	PRJNA505605	L1_052	leaf	China	Asia	China: Jinggu\, Yunan	Plant	not applicable		Mature individual
	181	SRR8270894	Fargesia canaliculata	RAD-Seq	140	1549710540	SAMN10439748	813910028	KUNMING INSTITUTE OF BOTANY	public	sra,fastq	s3	s3.us-east-1	SRX5087646	HiSeq X Ten	SINGLE	Restriction Digest	GENOMIC	ILLUMINA	2019-01-31T00:00:00Z	L1_001	SRP172004	PRJNA505605	L1_001	leaf	China	Asia	China: Jiulong\, Sichuan	Plant	not applicable		Mature individual
	182	SRR8270895	Fargesia communis	RAD-Seq	140	1373979180	SAMN10439749	717427631	KUNMING INSTITUTE OF BOTANY	public	sra,fastq	s3	s3.us-east-1	SRX5087645	HiSeq X Ten	SINGLE	Restriction Digest	GENOMIC	ILLUMINA	2019-01-31T00:00:00Z	L1_024	SRP172004	PRJNA505605	L1_024	leaf	China	Asia	China: Weixi\, Yunnan	Plant	not applicable		Mature individual
	183	SRR8270896	Fargesia conferta	RAD-Seq	140	454977460	SAMN10439750	240094098	KUNMING INSTITUTE OF BOTANY	public	fastq,sra	s3	s3.us-east-1	SRX5087644	HiSeq X Ten	SINGLE	Restriction Digest	GENOMIC	ILLUMINA	2019-01-31T00:00:00Z	L1_051	SRP172004	PRJNA505605	L1_051	leaf	China	Asia	China: Guizhou Academy of Forestry	Plant	not applicable		Mature individual
	184	SRR8270897	Fargesia contracta	RAD-Seq	140	2050331220	SAMN10439751	1053064911	KUNMING INSTITUTE OF BOTANY	public	fastq,sra	s3	s3.us-east-1	SRX5087643	HiSeq X Ten	SINGLE	Restriction Digest	GENOMIC	ILLUMINA	2019-01-31T00:00:00Z	L1_028	SRP172004	PRJNA505605	L1_028	leaf	China	Asia	China: Gaoligongshan\, Baoshan\, Yunnan	Plant	not applicable		Mature individual
	185	SRR8270898	Fargesia declivis	RAD-Seq	140	1795415020	SAMN10439752	937107515	KUNMING INSTITUTE OF BOTANY	public	fastq,sra	s3	s3.us-east-1	SRX5087642	HiSeq X Ten	SINGLE	Restriction Digest	GENOMIC	ILLUMINA	2019-01-31T00:00:00Z	L1_039	SRP172004	PRJNA505605	L1_039	leaf	China	Asia	China: Gongshan\, Yunnan	Plant	not applicable		Mature individual
	186	SRR8270899	Fargesia denudata	RAD-Seq	140	325509380	SAMN10439753	172533971	KUNMING INSTITUTE OF BOTANY	public	fastq,sra	s3	s3.us-east-1	SRX5087641	HiSeq X Ten	SINGLE	Restriction Digest	GENOMIC	ILLUMINA	2019-01-31T00:00:00Z	L1_004	SRP172004	PRJNA505605	L1_004	leaf	China	Asia	China: Wanglang Preserve\, Sichuan	Plant	not applicable		Mature individual
	187	SRR8270900	Yushania farinosa	RAD-Seq	140	836427480	SAMN10439852	327884388	KUNMING INSTITUTE OF BOTANY	public	fastq,sra	s3	s3.us-east-1	SRX5087640	HiSeq X Ten	SINGLE	Restriction Digest	GENOMIC	ILLUMINA	2019-01-31T00:00:00Z	YXY_L1_017	SRP172004	PRJNA505605	YXY_L1_017	leaf	China	Asia	China: Yangmingshan National Forest Park\, Hunan	Plant	not applicable		Mature individual
	188	SRR8270901	Yushania flexa	RAD-Seq	140	896914760	SAMN10439853	467026456	KUNMING INSTITUTE OF BOTANY	public	fastq,sra	s3	s3.us-east-1	SRX5087639	HiSeq X Ten	SINGLE	Restriction Digest	GENOMIC	ILLUMINA	2019-01-31T00:00:00Z	L2_003	SRP172004	PRJNA505605	L2_003	leaf	China	Asia	China: Lvchun\, Yunnan	Plant	not applicable		Mature individual
	189	SRR8270902	Yushania falcatiaurita	RAD-Seq	140	793500680	SAMN10439848	415138751	KUNMING INSTITUTE OF BOTANY	public	sra,fastq	s3	s3.us-east-1	SRX5087638	HiSeq X Ten	SINGLE	Restriction Digest	GENOMIC	ILLUMINA	2019-01-31T00:00:00Z	L1_071	SRP172004	PRJNA505605	L1_071	leaf	China	Asia	China: Wenshan\, Yunnan	Plant	not applicable		Mature individual
	190	SRR8270903	Yushania farcticaulis	RAD-Seq	140	691435080	SAMN10439849	361540739	KUNMING INSTITUTE OF BOTANY	public	sra,fastq	s3	s3.us-east-1	SRX5087637	HiSeq X Ten	SINGLE	Restriction Digest	GENOMIC	ILLUMINA	2019-01-31T00:00:00Z	L2_011	SRP172004	PRJNA505605	L2_011	leaf	China	Asia	China: Gongshan\, Yunnan	Plant	not applicable		Mature individual
	191	SRR8270904	Yushania sp. XYY-2018b	RAD-Seq	140	840013720	SAMN10439850	436320675	KUNMING INSTITUTE OF BOTANY	public	fastq,sra	s3	s3.us-east-1	SRX5087636	HiSeq X Ten	SINGLE	Restriction Digest	GENOMIC	ILLUMINA	2019-01-31T00:00:00Z	L2_038	SRP172004	PRJNA505605	L2_038	leaf	China	Asia	China: Fugong\, Yunnan	Plant	not applicable		Mature individual
	192	SRR8270905	Yushania farinosa	RAD-Seq	140	821177980	SAMN10439851	427990567	KUNMING INSTITUTE OF BOTANY	public	sra,fastq	s3	s3.us-east-1	SRX5087635	HiSeq X Ten	SINGLE	Restriction Digest	GENOMIC	ILLUMINA	2019-01-31T00:00:00Z	L2_018	SRP172004	PRJNA505605	L2_018	leaf	China	Asia	China: Yangmingshan National Forest Park\, Hunan	Plant	not applicable		Mature individual
	193	SRR8270906	Yushania crassicollis	RAD-Seq	140	1553699980	SAMN10439844	654584060	KUNMING INSTITUTE OF BOTANY	public	fastq,sra	s3	s3.us-east-1	SRX5087634	HiSeq X Ten	SINGLE	Restriction Digest	GENOMIC	ILLUMINA	2019-01-31T00:00:00Z	L1_079	SRP172004	PRJNA505605	L1_079	leaf	China	Asia	China: Xinping\, Yunnan	Plant	not applicable		Mature individual
	194	SRR8270907	Yushania crispata	RAD-Seq	140	1417932460	SAMN10439845	685625544	KUNMING INSTITUTE OF BOTANY	public	sra,fastq	s3	s3.us-east-1	SRX5087633	HiSeq X Ten	SINGLE	Restriction Digest	GENOMIC	ILLUMINA	2019-01-31T00:00:00Z	L2_008	SRP172004	PRJNA505605	L2_008	leaf	China	Asia	China: Yanyuan\, Sichuan	Plant	not applicable		Mature individual
	195	SRR8270908	Yushania elevata	RAD-Seq	140	1830094700	SAMN10439846	960704965	KUNMING INSTITUTE OF BOTANY	public	sra,fastq	s3	s3.us-east-1	SRX5087632	HiSeq X Ten	SINGLE	Restriction Digest	GENOMIC	ILLUMINA	2019-01-31T00:00:00Z	L2_009	SRP172004	PRJNA505605	L2_009	leaf	China	Asia	China: Lushui\, Yunnan	Plant	not applicable		Mature individual
	196	SRR8270909	Yushania exilis	RAD-Seq	140	1714153840	SAMN10439847	893223049	KUNMING INSTITUTE OF BOTANY	public	fastq,sra	s3	s3.us-east-1	SRX5087631	HiSeq X Ten	SINGLE	Restriction Digest	GENOMIC	ILLUMINA	2019-01-31T00:00:00Z	L2_004	SRP172004	PRJNA505605	L2_004	leaf	China	Asia	China: Muchuan\, Sichuan	Plant	not applicable		Mature individual
	197	SRR8270910	Fargesia tengchongensis	RAD-Seq	140	3261166160	SAMN10439799	1740462648	KUNMING INSTITUTE OF BOTANY	public	fastq,sra	s3	s3.us-east-1	SRX5087630	HiSeq X Ten	SINGLE	Restriction Digest	GENOMIC	ILLUMINA	2019-01-31T00:00:00Z	L2_070	SRP172004	PRJNA505605	L2_070	leaf	China	Asia	China: Yunlong\, Yunnan	Plant	not applicable		Mature individual
	198	SRR8270911	Fargesia sylvestris	RAD-Seq	140	1916679660	SAMN10439798	1003007103	KUNMING INSTITUTE OF BOTANY	public	sra,fastq	s3	s3.us-east-1	SRX5087629	HiSeq X Ten	SINGLE	Restriction Digest	GENOMIC	ILLUMINA	2019-01-31T00:00:00Z	L1_012	SRP172004	PRJNA505605	L1_012	leaf	China	Asia	China: Deqin\, Yunnan	Plant	not applicable		Mature individual
	199	SRR8270912	Fargesia xianggelilaensis	RAD-Seq	140	2489378220	SAMN10439801	1323064998	KUNMING INSTITUTE OF BOTANY	public	fastq,sra	s3	s3.us-east-1	SRX5087628	HiSeq X Ten	SINGLE	Restriction Digest	GENOMIC	ILLUMINA	2019-01-31T00:00:00Z	L1_060	SRP172004	PRJNA505605	L1_060	leaf	China	Asia	China: Xianggelila\, Yunnan	Plant	not applicable		Mature individual
	200	SRR8270913	Fargesia weiningensis	RAD-Seq	140	835623180	SAMN10439800	441415058	KUNMING INSTITUTE OF BOTANY	public	sra,fastq	s3	s3.us-east-1	SRX5087627	HiSeq X Ten	SINGLE	Restriction Digest	GENOMIC	ILLUMINA	2019-01-31T00:00:00Z	L1_061	SRP172004	PRJNA505605	L1_061	leaf	China	Asia	China: Weining\, Guizhou	Plant	not applicable		Mature individual
	201	SRR8270914	Fargesia stricta	RAD-Seq	140	1142997380	SAMN10439795	600946559	KUNMING INSTITUTE OF BOTANY	public	fastq,sra	s3	s3.us-east-1	SRX5087626	HiSeq X Ten	SINGLE	Restriction Digest	GENOMIC	ILLUMINA	2019-01-31T00:00:00Z	L1_054	SRP172004	PRJNA505605	L1_054	leaf	China	Asia	China: Lushui\, Yunnan	Plant	not applicable		Mature individual
	202	SRR8270915	Fargesia spathacea	RAD-Seq	140	1377969600	SAMN10439794	717692081	KUNMING INSTITUTE OF BOTANY	public	fastq,sra	s3	s3.us-east-1	SRX5087625	HiSeq X Ten	SINGLE	Restriction Digest	GENOMIC	ILLUMINA	2019-01-31T00:00:00Z	L1_015	SRP172004	PRJNA505605	L1_015	leaf	China	Asia	China: Mt Huae\, Sichuan	Plant	not applicable		Mature individual
	203	SRR8270916	Fargesia subflexuosa	RAD-Seq	140	1416003260	SAMN10439797	743160271	KUNMING INSTITUTE OF BOTANY	public	fastq,sra	s3	s3.us-east-1	SRX5087624	HiSeq X Ten	SINGLE	Restriction Digest	GENOMIC	ILLUMINA	2019-01-31T00:00:00Z	L1_013	SRP172004	PRJNA505605	L1_013	leaf	China	Asia	China: Yangbi\, Yunnan	Plant	not applicable		Mature individual
	204	SRR8270917	Fargesia strigosa	RAD-Seq	140	1821862560	SAMN10439796	953203029	KUNMING INSTITUTE OF BOTANY	public	sra,fastq	s3	s3.us-east-1	SRX5087623	HiSeq X Ten	SINGLE	Restriction Digest	GENOMIC	ILLUMINA	2019-01-31T00:00:00Z	L1_047	SRP172004	PRJNA505605	L1_047	leaf	China	Asia	China: Yongde snow mountain\, Yunnan	Plant	not applicable		Mature individual
	205	SRR8270918	Fargesia yuanjiangensis	RAD-Seq	140	1566941880	SAMN10439803	819092944	KUNMING INSTITUTE OF BOTANY	public	fastq,sra	s3	s3.us-east-1	SRX5087622	HiSeq X Ten	SINGLE	Restriction Digest	GENOMIC	ILLUMINA	2019-01-31T00:00:00Z	L1_033	SRP172004	PRJNA505605	L1_033	leaf	China	Asia	China: Kunming\, Yunnan	Plant	not applicable		Mature individual
	206	SRR8270919	Fargesia yajiangensis	RAD-Seq	140	1189975080	SAMN10439802	632524326	KUNMING INSTITUTE OF BOTANY	public	sra,fastq	s3	s3.us-east-1	SRX5087621	HiSeq X Ten	SINGLE	Restriction Digest	GENOMIC	ILLUMINA	2019-01-31T00:00:00Z	L1_057	SRP172004	PRJNA505605	L1_057	leaf	China	Asia	China: Yajiang\, Sichuan	Plant	not applicable		Mature individual
	207	SRR8270920	Yushania confusa	RAD-Seq	140	1848214760	SAMN10439843	960865017	KUNMING INSTITUTE OF BOTANY	public	fastq,sra	s3	s3.us-east-1	SRX5087620	HiSeq X Ten	SINGLE	Restriction Digest	GENOMIC	ILLUMINA	2019-01-31T00:00:00Z	L2_033	SRP172004	PRJNA505605	L2_033	leaf	China	Asia	China: Longshan\, Hunan	Plant	not applicable		Mature individual
	208	SRR8270921	Yushania complanata	RAD-Seq	140	824726560	SAMN10439842	432856700	KUNMING INSTITUTE OF BOTANY	public	fastq,sra	s3	s3.us-east-1	SRX5087619	HiSeq X Ten	SINGLE	Restriction Digest	GENOMIC	ILLUMINA	2019-01-31T00:00:00Z	L2_001	SRP172004	PRJNA505605	L2_001	leaf	China	Asia	China: Mt fanjing\, Guizhou	Plant	not applicable		Mature individual
	209	SRR8270922	Fargesia lushuiensis	RAD-Seq	140	1337099960	SAMN10439773	701474033	KUNMING INSTITUTE OF BOTANY	public	sra,fastq	s3	s3.us-east-1	SRX5087618	HiSeq X Ten	SINGLE	Restriction Digest	GENOMIC	ILLUMINA	2019-01-31T00:00:00Z	L1_053	SRP172004	PRJNA505605	L1_053	leaf	China	Asia	China: Lushui\, Yunnan	Plant	not applicable		Mature individual
	210	SRR8270923	Yushania brevis	RAD-Seq	140	1844946320	SAMN10439837	959206239	KUNMING INSTITUTE OF BOTANY	public	fastq,sra	s3	s3.us-east-1	SRX5087617	HiSeq X Ten	SINGLE	Restriction Digest	GENOMIC	ILLUMINA	2019-01-31T00:00:00Z	L2_015	SRP172004	PRJNA505605	L2_015	leaf	China	Asia	China: Jinping\, Yunnan	Plant	not applicable		Mature individual
	211	SRR8270924	Yushania brevipaniculata	RAD-Seq	140	999200860	SAMN10439836	523308297	KUNMING INSTITUTE OF BOTANY	public	fastq,sra	s3	s3.us-east-1	SRX5087616	HiSeq X Ten	SINGLE	Restriction Digest	GENOMIC	ILLUMINA	2019-01-31T00:00:00Z	L1_067	SRP172004	PRJNA505605	L1_067	leaf	China	Asia	China: Yanyuan\, Sichuan	Plant	not applicable		Mature individual
	212	SRR8270925	Yushania bojieiana	RAD-Seq	140	1419461820	SAMN10439835	744764393	KUNMING INSTITUTE OF BOTANY	public	fastq,sra	s3	s3.us-east-1	SRX5087615	HiSeq X Ten	SINGLE	Restriction Digest	GENOMIC	ILLUMINA	2019-01-31T00:00:00Z	L1_080	SRP172004	PRJNA505605	L1_080	leaf	China	Asia	China: Kunming\, Yunnan	Plant	not applicable		Mature individual
	213	SRR8270926	Yushania basihirsuta	RAD-Seq	140	1741769260	SAMN10439834	906661752	KUNMING INSTITUTE OF BOTANY	public	fastq,sra	s3	s3.us-east-1	SRX5087614	HiSeq X Ten	SINGLE	Restriction Digest	GENOMIC	ILLUMINA	2019-01-31T00:00:00Z	L2_025	SRP172004	PRJNA505605	L2_025	leaf	China	Asia	China: Mangshan National Forest Park\, Hunan	Plant	not applicable		Mature individual
	214	SRR8270927	Yushania collina	RAD-Seq	140	2048691400	SAMN10439841	1074004151	KUNMING INSTITUTE OF BOTANY	public	fastq,sra	s3	s3.us-east-1	SRX5087613	HiSeq X Ten	SINGLE	Restriction Digest	GENOMIC	ILLUMINA	2019-01-31T00:00:00Z	L2_017	SRP172004	PRJNA505605	L2_017	leaf	China	Asia	China: Hanyuan\, Sichuan	Plant	not applicable		Mature individual
	215	SRR8270928	Yushania chingii	RAD-Seq	140	661703280	SAMN10439840	342583205	KUNMING INSTITUTE OF BOTANY	public	fastq,sra	s3	s3.us-east-1	SRX5087612	HiSeq X Ten	SINGLE	Restriction Digest	GENOMIC	ILLUMINA	2019-01-31T00:00:00Z	L2_027	SRP172004	PRJNA505605	L2_027	leaf	China	Asia	China: Tianlin\, Guangxi	Plant	not applicable		Mature individual
	216	SRR8270929	Yushania cava	RAD-Seq	140	1373924160	SAMN10439839	719881126	KUNMING INSTITUTE OF BOTANY	public	sra,fastq	s3	s3.us-east-1	SRX5087611	HiSeq X Ten	SINGLE	Restriction Digest	GENOMIC	ILLUMINA	2019-01-31T00:00:00Z	L1_076	SRP172004	PRJNA505605	L1_076	leaf	China	Asia	China: Mianning\, Sichuan	Plant	not applicable		Mature individual
	217	SRR8270930	Yushania canoviridis	RAD-Seq	140	1063048840	SAMN10439838	559067119	KUNMING INSTITUTE OF BOTANY	public	fastq,sra	s3	s3.us-east-1	SRX5087610	HiSeq X Ten	SINGLE	Restriction Digest	GENOMIC	ILLUMINA	2019-01-31T00:00:00Z	L1_072	SRP172004	PRJNA505605	L1_072	leaf	China	Asia	China: Zhangjiajie National Forest Park\, Hunan	Plant	not applicable		Mature individual
	218	SRR8270931	Indocalamus tessellatus	RAD-Seq	140	936835480	SAMN10439810	405393724	KUNMING INSTITUTE OF BOTANY	public	sra,fastq	s3	s3.us-east-1	SRX5087609	HiSeq X Ten	SINGLE	Restriction Digest	GENOMIC	ILLUMINA	2019-01-31T00:00:00Z	GC_L2_012	SRP172004	PRJNA505605	GC_L2_012	leaf	China	Asia	China: Huaihua\, Hunan	Plant	not applicable		Mature individual
	219	SRR8270932	Indocalamus wilsonii	RAD-Seq	140	1552446840	SAMN10439811	675114852	KUNMING INSTITUTE OF BOTANY	public	sra,fastq	s3	s3.us-east-1	SRX5087608	HiSeq X Ten	SINGLE	Restriction Digest	GENOMIC	ILLUMINA	2019-01-31T00:00:00Z	GC_L2_022	SRP172004	PRJNA505605	GC_L2_022	leaf	China	Asia	China: Mt Jinfo\, Chongqing	Plant	not applicable		Mature individual
	220	SRR8270933	Gaoligongshania megalothyrsa	RAD-Seq	140	886843580	SAMN10439808	403634078	KUNMING INSTITUTE OF BOTANY	public	fastq,sra	s3	s3.us-east-1	SRX5087607	HiSeq X Ten	SINGLE	Restriction Digest	GENOMIC	ILLUMINA	2019-01-31T00:00:00Z	GC_L4_010	SRP172004	PRJNA505605	GC_L4_010	leaf	China	Asia	China: Gaoligongshan\, Yunnan	Plant	not applicable		Mature individual
	221	SRR8270934	Himalayacalamus asper	RAD-Seq	141	908724978	SAMN10439809	388670934	KUNMING INSTITUTE OF BOTANY	public	sra,fastq	s3	s3.us-east-1	SRX5087606	HiSeq X Ten	SINGLE	Restriction Digest	GENOMIC	ILLUMINA	2019-01-31T00:00:00Z	GC_4_L2_062	SRP172004	PRJNA505605	GC_4_L2_062	leaf	China	Asia	China: Greenhouse of Kunming Institute of Botany\, Yunnan	Plant	not applicable		Mature individual
	222	SRR8270935	Fargesia zayuensis	RAD-Seq	140	1255735880	SAMN10439806	661285327	KUNMING INSTITUTE OF BOTANY	public	fastq,sra	s3	s3.us-east-1	SRX5087605	HiSeq X Ten	SINGLE	Restriction Digest	GENOMIC	ILLUMINA	2019-01-31T00:00:00Z	L1_002	SRP172004	PRJNA505605	L1_002	leaf	China	Asia	China: Cayu\, Xizang	Plant	not applicable		Mature individual
	223	SRR8270936	Ferrocalamus strictus	RAD-Seq	140	845752320	SAMN10439807	390552627	KUNMING INSTITUTE OF BOTANY	public	fastq,sra	s3	s3.us-east-1	SRX5087604	HiSeq X Ten	SINGLE	Restriction Digest	GENOMIC	ILLUMINA	2019-01-31T00:00:00Z	GC_008_inline_null	SRP172004	PRJNA505605	GC_008_inline_null	leaf	China	Asia	China: Jinping\, Yunnan	Plant	not applicable		Mature individual
	224	SRR8270937	Chusquea culeou	RAD-Seq	140	1045002560	SAMN10439735	459568887	KUNMING INSTITUTE OF BOTANY	public	sra,fastq	s3	s3.us-east-1	SRX5087679	HiSeq X Ten	SINGLE	Restriction Digest	GENOMIC	ILLUMINA	2019-01-31T00:00:00Z	ZXZ_L1_063	SRP172004	PRJNA505605	ZXZ_L1_063	leaf	China	Asia	China: Greenhouse of Kunming Institute of Botany\, Yunnan	Plant	not applicable		Mature individual
	225	SRR8270938	Fargesia yulongshanensis	RAD-Seq	140	1933484700	SAMN10439804	1001534253	KUNMING INSTITUTE OF BOTANY	public	sra,fastq	s3	s3.us-east-1	SRX5087603	HiSeq X Ten	SINGLE	Restriction Digest	GENOMIC	ILLUMINA	2019-01-31T00:00:00Z	L1_046	SRP172004	PRJNA505605	L1_046	leaf	China	Asia	China: Mt Yulong\, Yunnan	Plant	not applicable		Mature individual
	226	SRR8270939	Fargesia yunnanensis	RAD-Seq	140	1763734000	SAMN10439805	916915309	KUNMING INSTITUTE OF BOTANY	public	fastq,sra	s3	s3.us-east-1	SRX5087602	HiSeq X Ten	SINGLE	Restriction Digest	GENOMIC	ILLUMINA	2019-01-31T00:00:00Z	L1_036	SRP172004	PRJNA505605	L1_036	leaf	China	Asia	China: Dechang\, Sichuan	Plant	not applicable		Mature individual
	227	SRR8270940	Indosasa crassiflora	RAD-Seq	140	707129780	SAMN10439812	319711023	KUNMING INSTITUTE OF BOTANY	public	sra,fastq	s3	s3.us-east-1	SRX5087601	HiSeq X Ten	SINGLE	Restriction Digest	GENOMIC	ILLUMINA	2019-01-31T00:00:00Z	GY_L1_021	SRP172004	PRJNA505605	GY_L1_021	leaf	China	Asia	China: Dongxing\, Guangxi	Plant	not applicable		Mature individual
	228	SRR8270941	Kuruna debilis	RAD-Seq	141	959844810	SAMN10439813	404845389	KUNMING INSTITUTE OF BOTANY	public	sra,fastq	s3	s3.us-east-1	SRX5087600	HiSeq X Ten	SINGLE	Restriction Digest	GENOMIC	ILLUMINA	2019-01-31T00:00:00Z	GC_4_L2_027	SRP172004	PRJNA505605	GC_4_L2_027	leaf	Sri Lanka	Asia	Sri Lanka	Plant	not applicable		Mature individual
	229	SRR8270942	Yushania andropogonoides	RAD-Seq	140	885671920	SAMN10439830	463942674	KUNMING INSTITUTE OF BOTANY	public	fastq,sra	s3	s3.us-east-1	SRX5087599	HiSeq X Ten	SINGLE	Restriction Digest	GENOMIC	ILLUMINA	2019-01-31T00:00:00Z	L2_022	SRP172004	PRJNA505605	L2_022	leaf	China	Asia	China: Luoping\, Yunnan	Plant	not applicable		Mature individual
	230	SRR8270943	Yushania angustifolia	RAD-Seq	140	2654366820	SAMN10439831	1407683368	KUNMING INSTITUTE OF BOTANY	public	sra,fastq	s3	s3.us-east-1	SRX5087598	HiSeq X Ten	SINGLE	Restriction Digest	GENOMIC	ILLUMINA	2019-01-31T00:00:00Z	L2_037	SRP172004	PRJNA505605	L2_037	leaf	China	Asia	China: Guizhou Academy of Forestry	Plant	not applicable		Mature individual
	231	SRR8270944	Yushania anceps	RAD-Seq	140	1240459360	SAMN10439828	652595023	KUNMING INSTITUTE OF BOTANY	public	sra,fastq	s3	s3.us-east-1	SRX5087597	HiSeq X Ten	SINGLE	Restriction Digest	GENOMIC	ILLUMINA	2019-01-31T00:00:00Z	L2_052	SRP172004	PRJNA505605	L2_052	leaf	China	Asia	China: Greenhouse of Kunming Institute of Botany\, Yunnan	Plant	not applicable		Mature individual
	232	SRR8270945	Yushania anceps	RAD-Seq	140	1404721360	SAMN10439829	547696744	KUNMING INSTITUTE OF BOTANY	public	sra,fastq	s3	s3.us-east-1	SRX5087596	HiSeq X Ten	SINGLE	Restriction Digest	GENOMIC	ILLUMINA	2019-01-31T00:00:00Z	YXY_L1_010	SRP172004	PRJNA505605	YXY_L1_010	leaf	United Kingdom	Europe	United Kingdom: Royal Botanic Garden Edinburgh	Plant	not applicable		Mature individual
	233	SRR8270946	Thamnocalamus spathiflorus var. crassinodus	RAD-Seq	140	2262399020	SAMN10439826	1205500041	KUNMING INSTITUTE OF BOTANY	public	sra,fastq	s3	s3.us-east-1	SRX5087595	HiSeq X Ten	SINGLE	Restriction Digest	GENOMIC	ILLUMINA	2019-01-31T00:00:00Z	L2_069	SRP172004	PRJNA505605	L2_069	leaf	China	Asia	China: Yadong\, Xizang	Plant	not applicable		Mature individual
	234	SRR8270947	Thamnocalamus unispiculatus	RAD-Seq	140	1384328400	SAMN10439827	734631628	KUNMING INSTITUTE OF BOTANY	public	fastq,sra	s3	s3.us-east-1	SRX5087594	HiSeq X Ten	SINGLE	Restriction Digest	GENOMIC	ILLUMINA	2019-01-31T00:00:00Z	L1_005	SRP172004	PRJNA505605	L1_005	leaf	China	Asia	China: Jilong\, Xizang	Plant	not applicable		Mature individual
	235	SRR8270948	Pseudosasa japonica	RAD-Seq	140	1085482720	SAMN10439824	496211672	KUNMING INSTITUTE OF BOTANY	public	sra,fastq	s3	s3.us-east-1	SRX5087593	HiSeq X Ten	SINGLE	Restriction Digest	GENOMIC	ILLUMINA	2019-01-31T00:00:00Z	GC_009_inline_null	SRP172004	PRJNA505605	GC_009_inline_null	leaf	China	Asia	China: Linan\, Zhejiang	Plant	not applicable		Mature individual
	236	SRR8270949	Thamnocalamus spathiflorus	RAD-Seq	140	927758300	SAMN10439825	488421988	KUNMING INSTITUTE OF BOTANY	public	fastq,sra	s3	s3.us-east-1	SRX5087592	HiSeq X Ten	SINGLE	Restriction Digest	GENOMIC	ILLUMINA	2019-01-31T00:00:00Z	L2_068	SRP172004	PRJNA505605	L2_068	leaf	China	Asia	China: Jilong\, Xizang	Plant	not applicable		Mature individual
	237	SRR8270950	Yushania auctiaurita	RAD-Seq	140	1730359120	SAMN10439832	892411651	KUNMING INSTITUTE OF BOTANY	public	sra,fastq	s3	s3.us-east-1	SRX5087591	HiSeq X Ten	SINGLE	Restriction Digest	GENOMIC	ILLUMINA	2019-01-31T00:00:00Z	L2_028	SRP172004	PRJNA505605	L2_028	leaf	China	Asia	China: Leishan\, Guizhou	Plant	not applicable		Mature individual
	238	SRR8270951	Yushania baishanzuensis	RAD-Seq	140	1794272200	SAMN10439833	939167927	KUNMING INSTITUTE OF BOTANY	public	sra,fastq	s3	s3.us-east-1	SRX5087590	HiSeq X Ten	SINGLE	Restriction Digest	GENOMIC	ILLUMINA	2019-01-31T00:00:00Z	L2_010	SRP172004	PRJNA505605	L2_010	leaf	China	Asia	China: Baishanzu Preserve\, Zhejiang	Plant	not applicable		Mature individual
	239	SRR8270952	Yushania xizangensis	RAD-Seq	140	2231120920	SAMN10439899	1177678209	KUNMING INSTITUTE OF BOTANY	public	fastq,sra	s3	s3.us-east-1	SRX5087589	HiSeq X Ten	SINGLE	Restriction Digest	GENOMIC	ILLUMINA	2019-01-31T00:00:00Z	L2_014	SRP172004	PRJNA505605	L2_014	leaf	China	Asia	China: Cuona\, Xizang	Plant	not applicable		Mature individual
	240	SRR8270953	Yushania weixiensis	RAD-Seq	140	1826914180	SAMN10439898	964213306	KUNMING INSTITUTE OF BOTANY	public	sra,fastq	s3	s3.us-east-1	SRX5087588	HiSeq X Ten	SINGLE	Restriction Digest	GENOMIC	ILLUMINA	2019-01-31T00:00:00Z	L1_073	SRP172004	PRJNA505605	L1_073	leaf	China	Asia	China: Xianggelila\, Yunnan	Plant	not applicable		Mature individual
	241	SRR8270954	Yushania yongdeensis	RAD-Seq	140	2965346300	SAMN10439901	1572373357	KUNMING INSTITUTE OF BOTANY	public	fastq,sra	s3	s3.us-east-1	SRX5087587	HiSeq X Ten	SINGLE	Restriction Digest	GENOMIC	ILLUMINA	2019-01-31T00:00:00Z	L2_042	SRP172004	PRJNA505605	L2_042	leaf	China	Asia	China: Yongde snow mountain\, Yunnan	Plant	not applicable		Mature individual
	242	SRR8270955	Yushania yadongensis	RAD-Seq	140	1153122320	SAMN10439900	612798900	KUNMING INSTITUTE OF BOTANY	public	fastq,sra	s3	s3.us-east-1	SRX5087586	HiSeq X Ten	SINGLE	Restriction Digest	GENOMIC	ILLUMINA	2019-01-31T00:00:00Z	L1_077	SRP172004	PRJNA505605	L1_077	leaf	China	Asia	China: Yadong\, Xizang	Plant	not applicable		Mature individual
	243	SRR8270956	Yushania vigens	RAD-Seq	140	1094766120	SAMN10439895	569880263	KUNMING INSTITUTE OF BOTANY	public	fastq,sra	s3	s3.us-east-1	SRX5087585	HiSeq X Ten	SINGLE	Restriction Digest	GENOMIC	ILLUMINA	2019-01-31T00:00:00Z	L1_066	SRP172004	PRJNA505605	L1_066	leaf	China	Asia	China: Tengchong\, Yunnan	Plant	not applicable		Mature individual
	244	SRR8270957	Yushania varians	RAD-Seq	140	2364179860	SAMN10439894	1259026532	KUNMING INSTITUTE OF BOTANY	public	sra,fastq	s3	s3.us-east-1	SRX5087584	HiSeq X Ten	SINGLE	Restriction Digest	GENOMIC	ILLUMINA	2019-01-31T00:00:00Z	L2_005	SRP172004	PRJNA505605	L2_005	leaf	China	Asia	China: Mt Lushan\, Jiangxi	Plant	not applicable		Mature individual
	245	SRR8270958	Yushania violascens	RAD-Seq	140	1124895940	SAMN10439897	588336042	KUNMING INSTITUTE OF BOTANY	public	sra,fastq	s3	s3.us-east-1	SRX5087583	HiSeq X Ten	SINGLE	Restriction Digest	GENOMIC	ILLUMINA	2019-01-31T00:00:00Z	L1_078	SRP172004	PRJNA505605	L1_078	leaf	China	Asia	China: Xianggelila\, Yunnan	Plant	not applicable		Mature individual
	246	SRR8270959	Yushania vigens	RAD-Seq	140	1312166800	SAMN10439896	510336965	KUNMING INSTITUTE OF BOTANY	public	sra,fastq	s3	s3.us-east-1	SRX5087582	HiSeq X Ten	SINGLE	Restriction Digest	GENOMIC	ILLUMINA	2019-01-31T00:00:00Z	YXY_L1_021	SRP172004	PRJNA505605	YXY_L1_021	leaf	China	Asia	China: Baoshan\, Yunnan	Plant	not applicable		Mature individual
	247	SRR8270960	Oldeania humbertii	RAD-Seq	141	654886908	SAMN10439819	277646177	KUNMING INSTITUTE OF BOTANY	public	fastq,sra	s3	s3.us-east-1	SRX5087581	HiSeq X Ten	SINGLE	Restriction Digest	GENOMIC	ILLUMINA	2019-01-31T00:00:00Z	GC_4_L2_035	SRP172004	PRJNA505605	GC_4_L2_035	leaf	Madagascar	Africa	Madagascar: Ambositra	Plant	not applicable		Mature individual
	248	SRR8270961	Oldeania humbertii	RAD-Seq	141	1297982409	SAMN10439818	545392596	KUNMING INSTITUTE OF BOTANY	public	sra,fastq	s3	s3.us-east-1	SRX5087580	HiSeq X Ten	SINGLE	Restriction Digest	GENOMIC	ILLUMINA	2019-01-31T00:00:00Z	GC_4_L2_034	SRP172004	PRJNA505605	GC_4_L2_034	leaf	Madagascar	Africa	Madagascar: Ifanadiana	Plant	not applicable		Mature individual
	249	SRR8270962	Oldeania ibityensis	RAD-Seq	141	1521402831	SAMN10439821	635092364	KUNMING INSTITUTE OF BOTANY	public	fastq,sra	s3	s3.us-east-1	SRX5087579	HiSeq X Ten	SINGLE	Restriction Digest	GENOMIC	ILLUMINA	2019-01-31T00:00:00Z	GC_4_L2_030	SRP172004	PRJNA505605	GC_4_L2_030	leaf	Madagascar	Africa	Madagascar: Ambatofinandrahana	Plant	not applicable		Mature individual
	250	SRR8270963	Kuruna walkeriana	RAD-Seq	141	2458329360	SAMN10439815	1013046452	KUNMING INSTITUTE OF BOTANY	public	sra,fastq	s3	s3.us-east-1	SRX5087577	HiSeq X Ten	SINGLE	Restriction Digest	GENOMIC	ILLUMINA	2019-01-31T00:00:00Z	GC_4_L2_026	SRP172004	PRJNA505605	GC_4_L2_026	leaf	Sri Lanka	Asia	Sri Lanka	Plant	not applicable		Mature individual
	251	SRR8270964	Kuruna densifolia	RAD-Seq	141	676229514	SAMN10439814	282998101	KUNMING INSTITUTE OF BOTANY	public	fastq,sra	s3	s3.us-east-1	SRX5087576	HiSeq X Ten	SINGLE	Restriction Digest	GENOMIC	ILLUMINA	2019-01-31T00:00:00Z	GC_4_L2_028	SRP172004	PRJNA505605	GC_4_L2_028	leaf	Sri Lanka	Asia	Sri Lanka	Plant	not applicable		Mature individual
	252	SRR8270965	Ampelocalamus actinotrichus	RAD-Seq	140	490028560	SAMN10439714	220391056	KUNMING INSTITUTE OF BOTANY	public	fastq,sra	s3	s3.us-east-1	SRX5087575	HiSeq X Ten	SINGLE	Restriction Digest	GENOMIC	ILLUMINA	2019-01-31T00:00:00Z	ZXZ_L1_066	SRP172004	PRJNA505605	ZXZ_L1_066	leaf	China	Asia	China: Jianfengling Preserve\,Hainan	Plant	not applicable		Mature individual
	253	SRR8270966	Oldeania humbertii	RAD-Seq	141	1419871269	SAMN10439820	585730156	KUNMING INSTITUTE OF BOTANY	public	fastq,sra	s3	s3.us-east-1	SRX5087578	HiSeq X Ten	SINGLE	Restriction Digest	GENOMIC	ILLUMINA	2019-01-31T00:00:00Z	GC_4_L2_036	SRP172004	PRJNA505605	GC_4_L2_036	leaf	Madagascar	Africa	Madagascar: Ambositra	Plant	not applicable		Mature individual
	254	SRR8270967	Ampelocalamus calcareus	RAD-Seq	141	1023808614	SAMN10439715	432852596	KUNMING INSTITUTE OF BOTANY	public	sra,fastq	s3	s3.us-east-1	SRX5087574	HiSeq X Ten	SINGLE	Restriction Digest	GENOMIC	ILLUMINA	2019-01-31T00:00:00Z	GC_4_L2_057	SRP172004	PRJNA505605	GC_4_L2_057	leaf	China	Asia	China: Libo\, Guizhou	Plant	not applicable		Mature individual
	255	SRR8270968	Phyllostachys sulphurea var. viridis	RAD-Seq	140	1265048960	SAMN10439823	592798349	KUNMING INSTITUTE OF BOTANY	public	sra,fastq	s3	s3.us-east-1	SRX5087573	HiSeq X Ten	SINGLE	Restriction Digest	GENOMIC	ILLUMINA	2019-01-31T00:00:00Z	032_inline_null	SRP172004	PRJNA505605	032_inline_null	leaf	China	Asia	China: Anji Bamboo Garden\, Zhejiang	Plant	not applicable		Mature individual
	256	SRR8270969	Oldeania itremoensis	RAD-Seq	141	1117568397	SAMN10439822	463436346	KUNMING INSTITUTE OF BOTANY	public	fastq,sra	s3	s3.us-east-1	SRX5087572	HiSeq X Ten	SINGLE	Restriction Digest	GENOMIC	ILLUMINA	2019-01-31T00:00:00Z	GC_4_L2_029	SRP172004	PRJNA505605	GC_4_L2_029	leaf	Madagascar	Africa	Madagascar: Ambatofinandrahana	Plant	not applicable		Mature individual
	257	SRR8270970	Chimonocalamus cibarius	RAD-Seq	141	1491546927	SAMN10439722	620134327	KUNMING INSTITUTE OF BOTANY	public	sra,fastq	s3	s3.us-east-1	SRX5087571	HiSeq X Ten	SINGLE	Restriction Digest	GENOMIC	ILLUMINA	2019-01-31T00:00:00Z	GC_4_L2_024	SRP172004	PRJNA505605	GC_4_L2_024	leaf	China	Asia	China: Yongde snow mountain\, Yunnan	Plant	not applicable		Mature individual
	258	SRR8270971	Chimonocalamus delicatus	RAD-Seq	140	1122677360	SAMN10439723	490524089	KUNMING INSTITUTE OF BOTANY	public	fastq,sra	s3	s3.us-east-1	SRX5087570	HiSeq X Ten	SINGLE	Restriction Digest	GENOMIC	ILLUMINA	2019-01-31T00:00:00Z	GC_L2_032	SRP172004	PRJNA505605	GC_L2_032	leaf	China	Asia	China: Jinping\, Yunnan	Plant	not applicable		Mature individual
	259	SRR8270972	Chimonocalamus pallens	RAD-Seq	141	1148088411	SAMN10439732	482583000	KUNMING INSTITUTE OF BOTANY	public	fastq,sra	s3	s3.us-east-1	SRX5087569	HiSeq X Ten	SINGLE	Restriction Digest	GENOMIC	ILLUMINA	2019-01-31T00:00:00Z	GC_4_L2_025	SRP172004	PRJNA505605	GC_4_L2_025	leaf	China	Asia	China: Jinping\, Yunnan	Plant	not applicable		Mature individual
	260	SRR8270973	Chimonocalamus sp. 1 XYY-2018	RAD-Seq	140	1087897300	SAMN10439733	474111030	KUNMING INSTITUTE OF BOTANY	public	sra,fastq	s3	s3.us-east-1	SRX5087568	HiSeq X Ten	SINGLE	Restriction Digest	GENOMIC	ILLUMINA	2019-01-31T00:00:00Z	GC_L2_031	SRP172004	PRJNA505605	GC_L2_031	leaf	China	Asia	China: Jinping\, Yunnan	Plant	not applicable		Mature individual
	261	SRR8270974	Chimonocalamus makuanensis	RAD-Seq	140	1911426300	SAMN10439730	830906284	KUNMING INSTITUTE OF BOTANY	public	fastq,sra	s3	s3.us-east-1	SRX5087567	HiSeq X Ten	SINGLE	Restriction Digest	GENOMIC	ILLUMINA	2019-01-31T00:00:00Z	GC_L2_030	SRP172004	PRJNA505605	GC_L2_030	leaf	China	Asia	China: Maguan\, Yunnan	Plant	not applicable		Mature individual
	262	SRR8270975	Chimonocalamus montanus	RAD-Seq	140	1279659080	SAMN10439731	563750986	KUNMING INSTITUTE OF BOTANY	public	fastq,sra	s3	s3.us-east-1	SRX5087566	HiSeq X Ten	SINGLE	Restriction Digest	GENOMIC	ILLUMINA	2019-01-31T00:00:00Z	GC_L2_037	SRP172004	PRJNA505605	GC_L2_037	leaf	China	Asia	China: Tengchong\, Yunnan	Plant	not applicable		Mature individual
	263	SRR8270976	Chimonocalamus longiligulatus	RAD-Seq	140	868851900	SAMN10439728	380373481	KUNMING INSTITUTE OF BOTANY	public	sra,fastq	s3	s3.us-east-1	SRX5087565	HiSeq X Ten	SINGLE	Restriction Digest	GENOMIC	ILLUMINA	2019-01-31T00:00:00Z	GC_L2_034	SRP172004	PRJNA505605	GC_L2_034	leaf	China	Asia	China: Yuanyang\, Yunnan	Plant	not applicable		Mature individual
	264	SRR8270977	Chimonocalamus longiusculus	RAD-Seq	140	1081339140	SAMN10439729	466263117	KUNMING INSTITUTE OF BOTANY	public	fastq,sra	s3	s3.us-east-1	SRX5087564	HiSeq X Ten	SINGLE	Restriction Digest	GENOMIC	ILLUMINA	2019-01-31T00:00:00Z	GC_L2_028	SRP172004	PRJNA505605	GC_L2_028	leaf	China	Asia	China: Xichou\, Yunnan	Plant	not applicable		Mature individual
	265	SRR8270978	Chimonocalamus fimbriatus	RAD-Seq	140	687332380	SAMN10439726	301991884	KUNMING INSTITUTE OF BOTANY	public	fastq,sra	s3	s3.us-east-1	SRX5087563	HiSeq X Ten	SINGLE	Restriction Digest	GENOMIC	ILLUMINA	2019-01-31T00:00:00Z	GC_L2_036	SRP172004	PRJNA505605	GC_L2_036	leaf	China	Asia	China: Genma\, Yunnan	Plant	not applicable		Mature individual
	266	SRR8270979	Chimonocalamus griffithianus	RAD-Seq	140	1091018180	SAMN10439727	478384556	KUNMING INSTITUTE OF BOTANY	public	sra,fastq	s3	s3.us-east-1	SRX5087562	HiSeq X Ten	SINGLE	Restriction Digest	GENOMIC	ILLUMINA	2019-01-31T00:00:00Z	GC_L2_038	SRP172004	PRJNA505605	GC_L2_038	leaf	China	Asia	China: Yingjiang\, Yunnan	Plant	not applicable		Mature individual
	267	SRR8270980	Chimonocalamus dumosus var. pygmaeus	RAD-Seq	140	1127446880	SAMN10439724	498118233	KUNMING INSTITUTE OF BOTANY	public	sra,fastq	s3	s3.us-east-1	SRX5087561	HiSeq X Ten	SINGLE	Restriction Digest	GENOMIC	ILLUMINA	2019-01-31T00:00:00Z	GC_L2_035	SRP172004	PRJNA505605	GC_L2_035	leaf	China	Asia	China: Genma\, Yunnan	Plant	not applicable		Mature individual
	268	SRR8270981	Chimonocalamus dumosus	RAD-Seq	140	1514054920	SAMN10439725	654933139	KUNMING INSTITUTE OF BOTANY	public	fastq,sra	s3	s3.us-east-1	SRX5087560	HiSeq X Ten	SINGLE	Restriction Digest	GENOMIC	ILLUMINA	2019-01-31T00:00:00Z	GC_L2_029	SRP172004	PRJNA505605	GC_L2_029	leaf	China	Asia	China: Xichou\, Yunnan	Plant	not applicable		Mature individual
	269	SRR8270982	Yushania qiaojiaensis	RAD-Seq	140	932151920	SAMN10439884	491854898	KUNMING INSTITUTE OF BOTANY	public	fastq,sra	s3	s3.us-east-1	SRX5087559	HiSeq X Ten	SINGLE	Restriction Digest	GENOMIC	ILLUMINA	2019-01-31T00:00:00Z	L1_074	SRP172004	PRJNA505605	L1_074	leaf	China	Asia	China: Qiaojia\, Yunnan	Plant	not applicable		Mature individual
	270	SRR8270983	Yushania qiaojiaensis var. nuda	RAD-Seq	140	1004322200	SAMN10439885	531639582	KUNMING INSTITUTE OF BOTANY	public	sra,fastq	s3	s3.us-east-1	SRX5087558	HiSeq X Ten	SINGLE	Restriction Digest	GENOMIC	ILLUMINA	2019-01-31T00:00:00Z	L1_075	SRP172004	PRJNA505605	L1_075	leaf	China	Asia	China: Yongshan\, Yunnan	Plant	not applicable		Mature individual
	271	SRR8270984	Yushania shuichengensis	RAD-Seq	140	1124989460	SAMN10439886	583743579	KUNMING INSTITUTE OF BOTANY	public	fastq,sra	s3	s3.us-east-1	SRX5087557	HiSeq X Ten	SINGLE	Restriction Digest	GENOMIC	ILLUMINA	2019-01-31T00:00:00Z	L2_048	SRP172004	PRJNA505605	L2_048	leaf	China	Asia	China: Weining\, Guizhou	Plant	not applicable		Mature individual
	272	SRR8270985	Yushania sp. 3 XYY-2018	RAD-Seq	140	1023394120	SAMN10439887	534330027	KUNMING INSTITUTE OF BOTANY	public	sra,fastq	s3	s3.us-east-1	SRX5087556	HiSeq X Ten	SINGLE	Restriction Digest	GENOMIC	ILLUMINA	2019-01-31T00:00:00Z	L2_056	SRP172004	PRJNA505605	L2_056	leaf	China	Asia	China: Longshan\, Hunan	Plant	not applicable		Mature individual
	273	SRR8270986	Yushania sp. 4 XYY-2018	RAD-Seq	140	2223925760	SAMN10439888	1170402832	KUNMING INSTITUTE OF BOTANY	public	sra,fastq	s3	s3.us-east-1	SRX5087555	HiSeq X Ten	SINGLE	Restriction Digest	GENOMIC	ILLUMINA	2019-01-31T00:00:00Z	L2_057	SRP172004	PRJNA505605	L2_057	leaf	China	Asia	China: Longshan\, Hunan	Plant	not applicable		Mature individual
	274	SRR8270987	Yushania sp. 5 XYY-2018	RAD-Seq	140	1040629520	SAMN10439889	472996548	KUNMING INSTITUTE OF BOTANY	public	fastq,sra	s3	s3.us-east-1	SRX5087554	HiSeq X Ten	SINGLE	Restriction Digest	GENOMIC	ILLUMINA	2019-01-31T00:00:00Z	LJX_L1_027	SRP172004	PRJNA505605	LJX_L1_027	leaf	China	Asia	China: Daguan\, Yunnan	Plant	not applicable		Mature individual
	275	SRR8270988	Yushania straminea	RAD-Seq	140	1132522020	SAMN10439890	588018500	KUNMING INSTITUTE OF BOTANY	public	sra,fastq	s3	s3.us-east-1	SRX5087553	HiSeq X Ten	SINGLE	Restriction Digest	GENOMIC	ILLUMINA	2019-01-31T00:00:00Z	L2_029	SRP172004	PRJNA505605	L2_029	leaf	China	Asia	China: Pingshan\, Sichuan	Plant	not applicable		Mature individual
	276	SRR8270989	Yushania suijiangensis	RAD-Seq	140	1452116400	SAMN10439891	754158764	KUNMING INSTITUTE OF BOTANY	public	sra,fastq	s3	s3.us-east-1	SRX5087552	HiSeq X Ten	SINGLE	Restriction Digest	GENOMIC	ILLUMINA	2019-01-31T00:00:00Z	L2_036	SRP172004	PRJNA505605	L2_036	leaf	China	Asia	China: Suijiang\, Yunnan	Plant	not applicable		Mature individual
	277	SRR8270990	Yushania tenuicaulis	RAD-Seq	140	1291842720	SAMN10439892	568259787	KUNMING INSTITUTE OF BOTANY	public	sra,fastq	s3	s3.us-east-1	SRX5087551	HiSeq X Ten	SINGLE	Restriction Digest	GENOMIC	ILLUMINA	2019-01-31T00:00:00Z	L2_041	SRP172004	PRJNA505605	L2_041	leaf	China	Asia	China: Guizhou Academy of Forestry	Plant	not applicable		Mature individual
	278	SRR8270991	Yushania uniramosa	RAD-Seq	140	1877804460	SAMN10439893	822639561	KUNMING INSTITUTE OF BOTANY	public	fastq,sra	s3	s3.us-east-1	SRX5087550	HiSeq X Ten	SINGLE	Restriction Digest	GENOMIC	ILLUMINA	2019-01-31T00:00:00Z	L2_032	SRP172004	PRJNA505605	L2_032	leaf	China	Asia	China: Tongzi\, Guizhou	Plant	not applicable		Mature individual
	279	SRR8270992	Fargesia praecipua	RAD-Seq	140	1077439160	SAMN10439783	557430181	KUNMING INSTITUTE OF BOTANY	public	fastq,sra	s3	s3.us-east-1	SRX5087549	HiSeq X Ten	SINGLE	Restriction Digest	GENOMIC	ILLUMINA	2019-01-31T00:00:00Z	L1_032	SRP172004	PRJNA505605	L1_032	leaf	China	Asia	China: Gongshan\, Yunnan	Plant	not applicable		Mature individual
	280	SRR8270993	Fargesia pleniculmis	RAD-Seq	140	2327847480	SAMN10439782	1225241389	KUNMING INSTITUTE OF BOTANY	public	fastq,sra	s3	s3.us-east-1	SRX5087548	HiSeq X Ten	SINGLE	Restriction Digest	GENOMIC	ILLUMINA	2019-01-31T00:00:00Z	L2_055	SRP172004	PRJNA505605	L2_055	leaf	China	Asia	China: Lushui\, Yunnan	Plant	not applicable		Mature individual
	281	SRR8270994	Fargesia murielae	RAD-Seq	140	1347269560	SAMN10439777	706367871	KUNMING INSTITUTE OF BOTANY	public	fastq,sra	s3	s3.us-east-1	SRX5087547	HiSeq X Ten	SINGLE	Restriction Digest	GENOMIC	ILLUMINA	2019-01-31T00:00:00Z	L1_056	SRP172004	PRJNA505605	L1_056	leaf	China	Asia	China: Muli\, Sichuan	Plant	not applicable		Mature individual
	282	SRR8270995	Fargesia melanostachys	RAD-Seq	140	1645716520	SAMN10439776	860643291	KUNMING INSTITUTE OF BOTANY	public	fastq,sra	s3	s3.us-east-1	SRX5087546	HiSeq X Ten	SINGLE	Restriction Digest	GENOMIC	ILLUMINA	2019-01-31T00:00:00Z	L1_007	SRP172004	PRJNA505605	L1_007	leaf	China	Asia	China: Deqin\, Yunnan	Plant	not applicable		Mature individual
	283	SRR8270996	Fargesia mairei	RAD-Seq	140	1470751940	SAMN10439775	781380373	KUNMING INSTITUTE OF BOTANY	public	fastq,sra	s3	s3.us-east-1	SRX5087545	HiSeq X Ten	SINGLE	Restriction Digest	GENOMIC	ILLUMINA	2019-01-31T00:00:00Z	L1_014	SRP172004	PRJNA505605	L1_014	leaf	China	Asia	China: Muli\, Sichuan	Plant	not applicable		Mature individual
	284	SRR8270997	Fargesia macclureana	RAD-Seq	140	1505180880	SAMN10439774	787612948	KUNMING INSTITUTE OF BOTANY	public	sra,fastq	s3	s3.us-east-1	SRX5087544	HiSeq X Ten	SINGLE	Restriction Digest	GENOMIC	ILLUMINA	2019-01-31T00:00:00Z	L1_011	SRP172004	PRJNA505605	L1_011	leaf	China	Asia	China: Bomi\, Xizang	Plant	not applicable		Mature individual
	285	SRR8270998	Fargesia pauciflora	RAD-Seq	140	696611720	SAMN10439781	366373908	KUNMING INSTITUTE OF BOTANY	public	sra,fastq	s3	s3.us-east-1	SRX5087543	HiSeq X Ten	SINGLE	Restriction Digest	GENOMIC	ILLUMINA	2019-01-31T00:00:00Z	L1_041	SRP172004	PRJNA505605	L1_041	leaf	China	Asia	China: Qiaojia\, Yunnan	Plant	not applicable		Mature individual
	286	SRR8270999	Fargesia papyrifera	RAD-Seq	140	830387320	SAMN10439780	433247344	KUNMING INSTITUTE OF BOTANY	public	fastq,sra	s3	s3.us-east-1	SRX5087542	HiSeq X Ten	SINGLE	Restriction Digest	GENOMIC	ILLUMINA	2019-01-31T00:00:00Z	L1_018	SRP172004	PRJNA505605	L1_018	leaf	China	Asia	China: Lushui\, Yunnan	Plant	not applicable		Mature individual
	287	SRR8271000	Fargesia nivalis	RAD-Seq	140	1572685940	SAMN10439779	818924823	KUNMING INSTITUTE OF BOTANY	public	sra,fastq	s3	s3.us-east-1	SRX5087541	HiSeq X Ten	SINGLE	Restriction Digest	GENOMIC	ILLUMINA	2019-01-31T00:00:00Z	L1_059	SRP172004	PRJNA505605	L1_059	leaf	China	Asia	China: Yangbi\, Yunnan	Plant	not applicable		Mature individual
	288	SRR8271001	Fargesia nitida	RAD-Seq	140	939582140	SAMN10439778	398947283	KUNMING INSTITUTE OF BOTANY	public	sra,fastq	s3	s3.us-east-1	SRX5087540	HiSeq X Ten	SINGLE	Restriction Digest	GENOMIC	ILLUMINA	2019-01-31T00:00:00Z	YXY_L2_021	SRP172004	PRJNA505605	YXY_L2_021	leaf	China	Asia	China: Wolong\, Sichuan	Plant	not applicable		Mature individual
	289	SRR8271002	Yushania punctulata	RAD-Seq	140	1011158260	SAMN10439883	442745474	KUNMING INSTITUTE OF BOTANY	public	sra,fastq	s3	s3.us-east-1	SRX5087539	HiSeq X Ten	SINGLE	Restriction Digest	GENOMIC	ILLUMINA	2019-01-31T00:00:00Z	L2_034	SRP172004	PRJNA505605	L2_034	leaf	China	Asia	China: Mt emei\, Sichuan	Plant	not applicable		Mature individual
	290	SRR8271003	Yushania pubescens	RAD-Seq	140	1289161580	SAMN10439882	616329126	KUNMING INSTITUTE OF BOTANY	public	fastq,sra	s3	s3.us-east-1	SRX5087538	HiSeq X Ten	SINGLE	Restriction Digest	GENOMIC	ILLUMINA	2019-01-31T00:00:00Z	L2_044	SRP172004	PRJNA505605	L2_044	leaf	China	Asia	China: Pingshan\, Sichuan	Plant	not applicable		Mature individual
	291	SRR8271004	Yushania sp. XYY-2018a	RAD-Seq	140	2369639300	SAMN10439881	1248533304	KUNMING INSTITUTE OF BOTANY	public	fastq,sra	s3	s3.us-east-1	SRX5087537	HiSeq X Ten	SINGLE	Restriction Digest	GENOMIC	ILLUMINA	2019-01-31T00:00:00Z	L2_040	SRP172004	PRJNA505605	L2_040	leaf	China	Asia	China: Lanping\, Yunnan	Plant	not applicable		Mature individual
	292	SRR8271005	Yushania polytricha	RAD-Seq	140	1757256760	SAMN10439880	912155984	KUNMING INSTITUTE OF BOTANY	public	sra,fastq	s3	s3.us-east-1	SRX5087536	HiSeq X Ten	SINGLE	Restriction Digest	GENOMIC	ILLUMINA	2019-01-31T00:00:00Z	L2_024	SRP172004	PRJNA505605	L2_024	leaf	China	Asia	China: Yunlong\, Yunnan	Plant	not applicable		Mature individual
	293	SRR8271006	Yushania pingshanensis	RAD-Seq	140	833513380	SAMN10439879	435052734	KUNMING INSTITUTE OF BOTANY	public	fastq,sra	s3	s3.us-east-1	SRX5087535	HiSeq X Ten	SINGLE	Restriction Digest	GENOMIC	ILLUMINA	2019-01-31T00:00:00Z	L2_043	SRP172004	PRJNA505605	L2_043	leaf	China	Asia	China: Pingshan\, Sichuan	Plant	not applicable		Mature individual
	294	SRR8271007	Yushania pianmaensis	RAD-Seq	140	1938551860	SAMN10439878	1006951731	KUNMING INSTITUTE OF BOTANY	public	fastq,sra	s3	s3.us-east-1	SRX5087534	HiSeq X Ten	SINGLE	Restriction Digest	GENOMIC	ILLUMINA	2019-01-31T00:00:00Z	L2_046	SRP172004	PRJNA505605	L2_046	leaf	China	Asia	China: Lushui\, Yunnan	Plant	not applicable		Mature individual
	295	SRR8271008	Yushania papillosa	RAD-Seq	140	1974193200	SAMN10439877	1032857304	KUNMING INSTITUTE OF BOTANY	public	sra,fastq	s3	s3.us-east-1	SRX5087533	HiSeq X Ten	SINGLE	Restriction Digest	GENOMIC	ILLUMINA	2019-01-31T00:00:00Z	L2_050	SRP172004	PRJNA505605	L2_050	leaf	China	Asia	China: Mangshan National Forest Park\, Hunan	Plant	not applicable		Mature individual
	296	SRR8271009	Yushania oblonga	RAD-Seq	140	1854356560	SAMN10439876	963070758	KUNMING INSTITUTE OF BOTANY	public	sra,fastq	s3	s3.us-east-1	SRX5087532	HiSeq X Ten	SINGLE	Restriction Digest	GENOMIC	ILLUMINA	2019-01-31T00:00:00Z	L2_030	SRP172004	PRJNA505605	L2_030	leaf	China	Asia	China: Wenshan\, Yunnan	Plant	not applicable		Mature individual
	297	SRR8271010	Yushania niitakayamensis	RAD-Seq	140	1575406280	SAMN10439875	815175826	KUNMING INSTITUTE OF BOTANY	public	fastq,sra	s3	s3.us-east-1	SRX5087531	HiSeq X Ten	SINGLE	Restriction Digest	GENOMIC	ILLUMINA	2019-01-31T00:00:00Z	L2_035	SRP172004	PRJNA505605	L2_035	leaf	China	Asia	China: Taroko National Park\, Taiwan	Plant	not applicable		Mature individual
	298	SRR8271011	Yushania multiramea	RAD-Seq	140	1384467140	SAMN10439874	720266019	KUNMING INSTITUTE OF BOTANY	public	fastq,sra	s3	s3.us-east-1	SRX5087530	HiSeq X Ten	SINGLE	Restriction Digest	GENOMIC	ILLUMINA	2019-01-31T00:00:00Z	L2_020	SRP172004	PRJNA505605	L2_020	leaf	China	Asia	China: Lushui\, Yunnan	Plant	not applicable		Mature individual
	299	SRR8271012	Fargesia sagittatinea	RAD-Seq	140	3299151940	SAMN10439788	1761236540	KUNMING INSTITUTE OF BOTANY	public	fastq,sra	s3	s3.us-east-1	SRX5087529	HiSeq X Ten	SINGLE	Restriction Digest	GENOMIC	ILLUMINA	2019-01-31T00:00:00Z	L1_030	SRP172004	PRJNA505605	L1_030	leaf	China	Asia	China: Gongshan\, Yunnan	Plant	not applicable		Mature individual
	300	SRR8271013	Fargesia scabrida	RAD-Seq	140	2066587740	SAMN10439789	1053360990	KUNMING INSTITUTE OF BOTANY	public	fastq,sra	s3	s3.us-east-1	SRX5087528	HiSeq X Ten	SINGLE	Restriction Digest	GENOMIC	ILLUMINA	2019-01-31T00:00:00Z	L1_008	SRP172004	PRJNA505605	L1_008	leaf	China	Asia	China: Tangjiahe Preserve\, Sichuan	Plant	not applicable		Mature individual
	301	SRR8271014	Fargesia solida	RAD-Seq	140	1041859140	SAMN10439790	547397511	KUNMING INSTITUTE OF BOTANY	public	sra,fastq	s3	s3.us-east-1	SRX5087527	HiSeq X Ten	SINGLE	Restriction Digest	GENOMIC	ILLUMINA	2019-01-31T00:00:00Z	L1_020	SRP172004	PRJNA505605	L1_020	leaf	China	Asia	China: Tengchong\, Yunan	Plant	not applicable		Mature individual
	302	SRR8271015	Fargesia sp. 1 XYY-2018	RAD-Seq	140	1238001660	SAMN10439791	658171848	KUNMING INSTITUTE OF BOTANY	public	fastq,sra	s3	s3.us-east-1	SRX5087526	HiSeq X Ten	SINGLE	Restriction Digest	GENOMIC	ILLUMINA	2019-01-31T00:00:00Z	L1_064	SRP172004	PRJNA505605	L1_064	leaf	China	Asia	China: Weixi\, Yunnan	Plant	not applicable		Mature individual
	303	SRR8271016	Fargesia sp. XYY-2018b	RAD-Seq	140	1019845680	SAMN10439784	534048704	KUNMING INSTITUTE OF BOTANY	public	fastq,sra	s3	s3.us-east-1	SRX5087525	HiSeq X Ten	SINGLE	Restriction Digest	GENOMIC	ILLUMINA	2019-01-31T00:00:00Z	L1_062	SRP172004	PRJNA505605	L1_062	leaf	China	Asia	China: Mt tianzi\, sangzhi\, Hunan	Plant	not applicable		Mature individual
	304	SRR8271017	Fargesia qinlingensis	RAD-Seq	140	751842000	SAMN10439785	393001157	KUNMING INSTITUTE OF BOTANY	public	fastq,sra	s3	s3.us-east-1	SRX5087524	HiSeq X Ten	SINGLE	Restriction Digest	GENOMIC	ILLUMINA	2019-01-31T00:00:00Z	L1_016	SRP172004	PRJNA505605	L1_016	leaf	China	Asia	China: Foping Preserve\, Shanxi	Plant	not applicable		Mature individual
	305	SRR8271018	Fargesia robusta	RAD-Seq	140	1957144000	SAMN10439786	1032630669	KUNMING INSTITUTE OF BOTANY	public	fastq,sra	s3	s3.us-east-1	SRX5087523	HiSeq X Ten	SINGLE	Restriction Digest	GENOMIC	ILLUMINA	2019-01-31T00:00:00Z	L1_050	SRP172004	PRJNA505605	L1_050	leaf	China	Asia	China: Pengzhou\, Sichuan	Plant	not applicable		Mature individual
	306	SRR8271019	Fargesia rufa	RAD-Seq	140	681709980	SAMN10439787	358600288	KUNMING INSTITUTE OF BOTANY	public	sra,fastq	s3	s3.us-east-1	SRX5087522	HiSeq X Ten	SINGLE	Restriction Digest	GENOMIC	ILLUMINA	2019-01-31T00:00:00Z	L1_009	SRP172004	PRJNA505605	L1_009	leaf	China	Asia	China: Piankuo Preserve\, Sichuan	Plant	not applicable		Mature individual
	307	SRR8271020	Fargesia sp. 2 XYY-2018	RAD-Seq	140	1265144860	SAMN10439792	667055279	KUNMING INSTITUTE OF BOTANY	public	fastq,sra	s3	s3.us-east-1	SRX5087521	HiSeq X Ten	SINGLE	Restriction Digest	GENOMIC	ILLUMINA	2019-01-31T00:00:00Z	L1_065	SRP172004	PRJNA505605	L1_065	leaf	China	Asia	China: Gongshan\, Yunnan	Plant	not applicable		Mature individual
	308	SRR8271021	Fargesia sp. 3 XYY-2018	RAD-Seq	140	830502540	SAMN10439793	432689348	KUNMING INSTITUTE OF BOTANY	public	sra,fastq	s3	s3.us-east-1	SRX5087520	HiSeq X Ten	SINGLE	Restriction Digest	GENOMIC	ILLUMINA	2019-01-31T00:00:00Z	L1_035	SRP172004	PRJNA505605	L1_035	leaf	China	Asia	China: Gongshan\, Yunnan	Plant	not applicable		Mature individual
	309	SRR8271208	Phyllostachys edulis	WGS	300	117050631600	SAMN10484531	49672170108	INTERNATIONAL CENTER OF BAMBOO AND RATTON	public	fastq,sra	s3	s3.us-east-1	SRX5087894	HiSeq X Ten	PAIRED	RANDOM	GENOMIC	ILLUMINA	2018-12-03T00:00:00Z	Phyllostachys edulis of Guilin	SRP172025	PRJNA507077	Guilin_reseq	leaf	China	Asia	China: Guilin\, Guangxi	Plant		5 years		Pubescens
	310	SRR8245858	Phyllostachys edulis	WGS	300	58946165400	SAMN10413279	22301454103	INTERNATIONAL CENTER OF BAMBOO AND RATTON	public	fastq,sra	s3	s3.us-east-1	SRX5063924	HiSeq X Ten	PAIRED	RANDOM	GENOMIC	ILLUMINA	2018-11-27T00:00:00Z	HB_resequence	SRP169499	PRJNA505086	HB_2K	leaf	China	Asia	China: Anji	Plant	thick wall moso bamboo	5-years		pachyloen
	311	SRR8245859	Phyllostachys edulis	WGS	300	163241284800	SAMN10413279	60956597614	INTERNATIONAL CENTER OF BAMBOO AND RATTON	public	sra,fastq	s3	s3.us-east-1	SRX5063923	HiSeq X Ten	PAIRED	RANDOM	GENOMIC	ILLUMINA	2018-11-27T00:00:00Z	HB_resequence	SRP169499	PRJNA505086	HB_500bp	leaf	China	Asia	China: Anji	Plant	thick wall moso bamboo	5-years		pachyloen
	312	SRR8245860	Phyllostachys edulis	WGS	201	39504358500	SAMN10413279	17578413406	INTERNATIONAL CENTER OF BAMBOO AND RATTON	public	fastq,sra	s3	s3.us-east-1	SRX5063922	HiSeq X Ten	PAIRED	RANDOM	GENOMIC	ILLUMINA	2018-11-27T00:00:00Z	HB_resequence	SRP169499	PRJNA505086	HB_5K	leaf	China	Asia	China: Anji	Plant	thick wall moso bamboo	5-years		pachyloen
	313	SRR11011631	Phyllostachys edulis	miRNA-Seq	51	3785134677	SAMN13977894	1088401143	NORTHWEST A&F UNIVERSITY	public	sra,fastq	gs,s3	s3.us-east-1,gs.US	SRX7669244	HiSeq X Ten	SINGLE	cDNA	TRANSCRIPTOMIC	ILLUMINA	2021-02-24T00:00:00Z	sB1-1	SRP247006	PRJNA604634	sB1-1	stem	China	Asia	China:Shaanxi\,Yangling	Plant	not collected	not collected	not collected	Phyllostachys heterocycla Mitford	not collected					treat2-1
	314	SRR11011632	Phyllostachys edulis	miRNA-Seq	51	520552155	SAMN13977893	150252684	NORTHWEST A&F UNIVERSITY	public	fastq,sra	s3,gs	gs.US,s3.us-east-1	SRX7669243	HiSeq X Ten	SINGLE	cDNA	TRANSCRIPTOMIC	ILLUMINA	2021-02-24T00:00:00Z	sA1-3	SRP247006	PRJNA604634	sA1-3	stem	China	Asia	China:Shaanxi\,Yangling	Plant	not collected	not collected	not collected	Phyllostachys heterocycla Mitford	not collected					CK2-3
	315	SRR11011633	Phyllostachys edulis	miRNA-Seq	51	542503677	SAMN13977892	156658695	NORTHWEST A&F UNIVERSITY	public	sra,fastq	s3,gs	s3.us-east-1,gs.US	SRX7669242	HiSeq X Ten	SINGLE	cDNA	TRANSCRIPTOMIC	ILLUMINA	2021-02-24T00:00:00Z	sA1-2	SRP247006	PRJNA604634	sA1-2	stem	China	Asia	China:Shaanxi\,Yangling	Plant	not collected	not collected	not collected	Phyllostachys heterocycla Mitford	not collected					CK2-2
	316	SRR11011634	Phyllostachys edulis	miRNA-Seq	51	685748703	SAMN13977891	198298709	NORTHWEST A&F UNIVERSITY	public	fastq,sra	gs,s3	s3.us-east-1,gs.US	SRX7669241	HiSeq X Ten	SINGLE	cDNA	TRANSCRIPTOMIC	ILLUMINA	2021-02-24T00:00:00Z	sA1-1	SRP247006	PRJNA604634	sA1-1	stem	China	Asia	China:Shaanxi\,Yangling	Plant	not collected	not collected	not collected	Phyllostachys heterocycla Mitford	not collected					CK2-1
	317	SRR11011635	Phyllostachys edulis	RNA-Seq	298	8220413768	SAMN13977890	2555478274	NORTHWEST A&F UNIVERSITY	public	fastq,sra	gs,s3	gs.US,s3.us-east-1	SRX7669240	HiSeq X Ten	PAIRED	Oligo-dT	TRANSCRIPTOMIC	ILLUMINA	2021-02-24T00:00:00Z	B1-3	SRP247006	PRJNA604634	B1-3	stem	China	Asia	China:Shaanxi\,Yangling	Plant	not collected	not collected	not collected	Phyllostachys heterocycla Mitford	not collected					treat1-3
	318	SRR11011636	Phyllostachys edulis	RNA-Seq	298	6645067550	SAMN13977889	2045258440	NORTHWEST A&F UNIVERSITY	public	sra,fastq	gs,s3	gs.US,s3.us-east-1	SRX7669239	HiSeq X Ten	PAIRED	Oligo-dT	TRANSCRIPTOMIC	ILLUMINA	2021-02-24T00:00:00Z	B1-2	SRP247006	PRJNA604634	B1-2	stem	China	Asia	China:Shaanxi\,Yangling	Plant	not collected	not collected	not collected	Phyllostachys heterocycla Mitford	not collected					treat1-2
	319	SRR11011637	Phyllostachys edulis	RNA-Seq	298	6236910232	SAMN13977888	1948796522	NORTHWEST A&F UNIVERSITY	public	fastq,sra	gs,s3	s3.us-east-1,gs.US	SRX7669238	HiSeq X Ten	PAIRED	Oligo-dT	TRANSCRIPTOMIC	ILLUMINA	2021-02-24T00:00:00Z	B1-1	SRP247006	PRJNA604634	B1-1	stem	China	Asia	China:Shaanxi\,Yangling	Plant	not collected	not collected	not collected	Phyllostachys heterocycla Mitford	not collected					treat1-1
	320	SRR11011638	Phyllostachys edulis	RNA-Seq	298	7712340380	SAMN13977887	2392214920	NORTHWEST A&F UNIVERSITY	public	fastq,sra	gs,s3	gs.US,s3.us-east-1	SRX7669237	HiSeq X Ten	PAIRED	Oligo-dT	TRANSCRIPTOMIC	ILLUMINA	2021-02-24T00:00:00Z	A1-3	SRP247006	PRJNA604634	A1-3	stem	China	Asia	China:Shaanxi\,Yangling	Plant	not collected	not collected	not collected	Phyllostachys heterocycla Mitford	not collected					CK1-3
	321	SRR11011639	Phyllostachys edulis	miRNA-Seq	51	1063782225	SAMN13977896	309753677	NORTHWEST A&F UNIVERSITY	public	sra,fastq	s3,gs	s3.us-east-1,gs.US	SRX7669236	HiSeq X Ten	SINGLE	cDNA	TRANSCRIPTOMIC	ILLUMINA	2021-02-24T00:00:00Z	sB1-3	SRP247006	PRJNA604634	sB1-3	stem	China	Asia	China:Shaanxi\,Yangling	Plant	not collected	not collected	not collected	Phyllostachys heterocycla Mitford	not collected					treat2-3
	322	SRR11011640	Phyllostachys edulis	miRNA-Seq	51	1059127863	SAMN13977895	298291126	NORTHWEST A&F UNIVERSITY	public	fastq,sra	s3,gs	s3.us-east-1,gs.US	SRX7669235	HiSeq X Ten	SINGLE	cDNA	TRANSCRIPTOMIC	ILLUMINA	2021-02-24T00:00:00Z	sB1-2	SRP247006	PRJNA604634	sB1-2	stem	China	Asia	China:Shaanxi\,Yangling	Plant	not collected	not collected	not collected	Phyllostachys heterocycla Mitford	not collected					treat2-2
	323	SRR11011641	Phyllostachys edulis	RNA-Seq	298	7263704242	SAMN13977886	2244774261	NORTHWEST A&F UNIVERSITY	public	sra,fastq	gs,s3	s3.us-east-1,gs.US	SRX7669234	HiSeq X Ten	PAIRED	Oligo-dT	TRANSCRIPTOMIC	ILLUMINA	2021-02-24T00:00:00Z	A1-2	SRP247006	PRJNA604634	A1-2	stem	China	Asia	China:Shaanxi\,Yangling	Plant	not collected	not collected	not collected	Phyllostachys heterocycla Mitford	not collected					CK1-2
	324	SRR11011642	Phyllostachys edulis	RNA-Seq	298	10088320752	SAMN13977885	3122930451	NORTHWEST A&F UNIVERSITY	public	sra,fastq	gs,s3	gs.US,s3.us-east-1	SRX7669233	HiSeq X Ten	PAIRED	Oligo-dT	TRANSCRIPTOMIC	ILLUMINA	2021-02-24T00:00:00Z	A1-1	SRP247006	PRJNA604634	A1-1	stem	China	Asia	China:Shaanxi\,Yangling	Plant	not collected	not collected	not collected	Phyllostachys heterocycla Mitford	not collected					CK1-1
	325	SRR8309170	Phyllostachys edulis	RNA-Seq	125	2609778000	SAMN10537901	923233038	GEO	public	fastq,sra	s3	s3.us-east-1	SRX5123118	Illumina HiSeq 2500	SINGLE	cDNA	TRANSCRIPTOMIC	ILLUMINA	2018-12-17T00:00:00Z	GSM3506190	SRP173211	PRJNA509131		Root						23-day seedling								Mock treatment			GSM3506190	Mock treatment_Root
	326	SRR8309171	Phyllostachys edulis	RNA-Seq	125	2609778000	SAMN10537901	949451774	GEO	public	fastq,sra	s3	s3.us-east-1	SRX5123118	Illumina HiSeq 2500	SINGLE	cDNA	TRANSCRIPTOMIC	ILLUMINA	2018-12-17T00:00:00Z	GSM3506190	SRP173211	PRJNA509131		Root						23-day seedling								Mock treatment			GSM3506190	Mock treatment_Root
	327	SRR8309172	Phyllostachys edulis	RNA-Seq	125	3087349750	SAMN10537900	1114697244	GEO	public	sra,fastq	s3	s3.us-east-1	SRX5123119	Illumina HiSeq 2500	SINGLE	cDNA	TRANSCRIPTOMIC	ILLUMINA	2018-12-17T00:00:00Z	GSM3506191	SRP173211	PRJNA509131		Root						23-day seedling								Mock treatment			GSM3506191	Mock treatment_Root
	328	SRR8309173	Phyllostachys edulis	RNA-Seq	125	3087349750	SAMN10537900	1103215965	GEO	public	fastq,sra	s3	s3.us-east-1	SRX5123119	Illumina HiSeq 2500	SINGLE	cDNA	TRANSCRIPTOMIC	ILLUMINA	2018-12-17T00:00:00Z	GSM3506191	SRP173211	PRJNA509131		Root						23-day seedling								Mock treatment			GSM3506191	Mock treatment_Root
	329	SRR8309174	Phyllostachys edulis	RNA-Seq	125	2478074000	SAMN10537898	872447158	GEO	public	fastq,sra	s3	s3.us-east-1	SRX5123120	Illumina HiSeq 2500	SINGLE	cDNA	TRANSCRIPTOMIC	ILLUMINA	2018-12-17T00:00:00Z	GSM3506192	SRP173211	PRJNA509131		Root						23-day seedling								Mock treatment			GSM3506192	Mock treatment_Root
	330	SRR8309175	Phyllostachys edulis	RNA-Seq	125	2478074000	SAMN10537898	872216509	GEO	public	fastq,sra	s3	s3.us-east-1	SRX5123120	Illumina HiSeq 2500	SINGLE	cDNA	TRANSCRIPTOMIC	ILLUMINA	2018-12-17T00:00:00Z	GSM3506192	SRP173211	PRJNA509131		Root						23-day seedling								Mock treatment			GSM3506192	Mock treatment_Root
	331	SRR8309176	Phyllostachys edulis	RNA-Seq	125	3450316000	SAMN10537897	1216441280	GEO	public	sra,fastq	s3	s3.us-east-1	SRX5123121	Illumina HiSeq 2500	SINGLE	cDNA	TRANSCRIPTOMIC	ILLUMINA	2018-12-17T00:00:00Z	GSM3506193	SRP173211	PRJNA509131		Root						23-day seedling								10 碌M PPZ treatment			GSM3506193	10 碌M PPZ treatment_Root
	332	SRR8309177	Phyllostachys edulis	RNA-Seq	125	3450316000	SAMN10537897	1212416503	GEO	public	fastq,sra	s3	s3.us-east-1	SRX5123121	Illumina HiSeq 2500	SINGLE	cDNA	TRANSCRIPTOMIC	ILLUMINA	2018-12-17T00:00:00Z	GSM3506193	SRP173211	PRJNA509131		Root						23-day seedling								10 碌M PPZ treatment			GSM3506193	10 碌M PPZ treatment_Root
	333	SRR8309178	Phyllostachys edulis	RNA-Seq	125	2826322875	SAMN10537896	999605645	GEO	public	sra,fastq	s3	s3.us-east-1	SRX5123122	Illumina HiSeq 2500	SINGLE	cDNA	TRANSCRIPTOMIC	ILLUMINA	2018-12-17T00:00:00Z	GSM3506194	SRP173211	PRJNA509131		Root						23-day seedling								10 碌M PPZ treatment			GSM3506194	10 碌M PPZ treatment_Root
	334	SRR8309179	Phyllostachys edulis	RNA-Seq	125	2826322875	SAMN10537896	987584367	GEO	public	fastq,sra	s3	s3.us-east-1	SRX5123122	Illumina HiSeq 2500	SINGLE	cDNA	TRANSCRIPTOMIC	ILLUMINA	2018-12-17T00:00:00Z	GSM3506194	SRP173211	PRJNA509131		Root						23-day seedling								10 碌M PPZ treatment			GSM3506194	10 碌M PPZ treatment_Root
	335	SRR8309180	Phyllostachys edulis	RNA-Seq	125	3291223250	SAMN10537894	1156854311	GEO	public	fastq,sra	s3	s3.us-east-1	SRX5123123	Illumina HiSeq 2500	SINGLE	cDNA	TRANSCRIPTOMIC	ILLUMINA	2018-12-17T00:00:00Z	GSM3506195	SRP173211	PRJNA509131		Root						23-day seedling								10 碌M PPZ treatment			GSM3506195	10 碌M PPZ treatment_Root
	336	SRR8309181	Phyllostachys edulis	RNA-Seq	125	3291223250	SAMN10537894	1157420009	GEO	public	fastq,sra	s3	s3.us-east-1	SRX5123123	Illumina HiSeq 2500	SINGLE	cDNA	TRANSCRIPTOMIC	ILLUMINA	2018-12-17T00:00:00Z	GSM3506195	SRP173211	PRJNA509131		Root						23-day seedling								10 碌M PPZ treatment			GSM3506195	10 碌M PPZ treatment_Root
	337	SRR8309182	Phyllostachys edulis	RNA-Seq	125	3463900625	SAMN10537893	1220097568	GEO	public	sra,fastq	s3	s3.us-east-1	SRX5123124	Illumina HiSeq 2500	SINGLE	cDNA	TRANSCRIPTOMIC	ILLUMINA	2018-12-17T00:00:00Z	GSM3506196	SRP173211	PRJNA509131		Root						23-day seedling								1 碌M BL after PPZ pretreatment			GSM3506196	1 碌M BL after PPZ pretreatment_Root
	338	SRR8309183	Phyllostachys edulis	RNA-Seq	125	3463900625	SAMN10537893	1210254627	GEO	public	sra,fastq	s3	s3.us-east-1	SRX5123124	Illumina HiSeq 2500	SINGLE	cDNA	TRANSCRIPTOMIC	ILLUMINA	2018-12-17T00:00:00Z	GSM3506196	SRP173211	PRJNA509131		Root						23-day seedling								1 碌M BL after PPZ pretreatment			GSM3506196	1 碌M BL after PPZ pretreatment_Root
	339	SRR8309184	Phyllostachys edulis	RNA-Seq	125	2788378875	SAMN10537892	998148768	GEO	public	fastq,sra	s3	s3.us-east-1	SRX5123125	Illumina HiSeq 2500	SINGLE	cDNA	TRANSCRIPTOMIC	ILLUMINA	2018-12-17T00:00:00Z	GSM3506197	SRP173211	PRJNA509131		Root						23-day seedling								1 碌M BL after PPZ pretreatment			GSM3506197	1 碌M BL after PPZ pretreatment_Root
	340	SRR8309185	Phyllostachys edulis	RNA-Seq	125	2788378875	SAMN10537892	1005522951	GEO	public	fastq,sra	s3	s3.us-east-1	SRX5123125	Illumina HiSeq 2500	SINGLE	cDNA	TRANSCRIPTOMIC	ILLUMINA	2018-12-17T00:00:00Z	GSM3506197	SRP173211	PRJNA509131		Root						23-day seedling								1 碌M BL after PPZ pretreatment			GSM3506197	1 碌M BL after PPZ pretreatment_Root
	341	SRR8309186	Phyllostachys edulis	RNA-Seq	125	2927874750	SAMN10537891	1150687951	GEO	public	fastq,sra	s3	s3.us-east-1	SRX5123126	Illumina HiSeq 2500	SINGLE	cDNA	TRANSCRIPTOMIC	ILLUMINA	2018-12-17T00:00:00Z	GSM3506198	SRP173211	PRJNA509131		Root						23-day seedling								1 碌M BL after PPZ pretreatment			GSM3506198	1 碌M BL after PPZ pretreatment_Root
	342	SRR8309187	Phyllostachys edulis	RNA-Seq	125	2927874750	SAMN10537891	1155936325	GEO	public	fastq,sra	s3	s3.us-east-1	SRX5123126	Illumina HiSeq 2500	SINGLE	cDNA	TRANSCRIPTOMIC	ILLUMINA	2018-12-17T00:00:00Z	GSM3506198	SRP173211	PRJNA509131		Root						23-day seedling								1 碌M BL after PPZ pretreatment			GSM3506198	1 碌M BL after PPZ pretreatment_Root
	343	SRR8309188	Phyllostachys edulis	RNA-Seq	125	2457692750	SAMN10538039	863307379	GEO	public	sra,fastq	s3	s3.us-east-1	SRX5123127	Illumina HiSeq 2500	SINGLE	cDNA	TRANSCRIPTOMIC	ILLUMINA	2018-12-17T00:00:00Z	GSM3506199	SRP173211	PRJNA509131		Shoot						23-day seedling								Mock treatment			GSM3506199	Mock treatment_Shoot
	344	SRR8309189	Phyllostachys edulis	RNA-Seq	125	2457692750	SAMN10538039	869211642	GEO	public	fastq,sra	s3	s3.us-east-1	SRX5123127	Illumina HiSeq 2500	SINGLE	cDNA	TRANSCRIPTOMIC	ILLUMINA	2018-12-17T00:00:00Z	GSM3506199	SRP173211	PRJNA509131		Shoot						23-day seedling								Mock treatment			GSM3506199	Mock treatment_Shoot
	345	SRR8309190	Phyllostachys edulis	RNA-Seq	125	2696396625	SAMN10538038	947414708	GEO	public	fastq,sra	s3	s3.us-east-1	SRX5123128	Illumina HiSeq 2500	SINGLE	cDNA	TRANSCRIPTOMIC	ILLUMINA	2018-12-17T00:00:00Z	GSM3506200	SRP173211	PRJNA509131		Shoot						23-day seedling								Mock treatment			GSM3506200	Mock treatment_Shoot
	346	SRR8309191	Phyllostachys edulis	RNA-Seq	125	2696396625	SAMN10538038	940740067	GEO	public	sra,fastq	s3	s3.us-east-1	SRX5123128	Illumina HiSeq 2500	SINGLE	cDNA	TRANSCRIPTOMIC	ILLUMINA	2018-12-17T00:00:00Z	GSM3506200	SRP173211	PRJNA509131		Shoot						23-day seedling								Mock treatment			GSM3506200	Mock treatment_Shoot
	347	SRR8309192	Phyllostachys edulis	RNA-Seq	125	2753055750	SAMN10538037	954423442	GEO	public	sra,fastq	s3	s3.us-east-1	SRX5123129	Illumina HiSeq 2500	SINGLE	cDNA	TRANSCRIPTOMIC	ILLUMINA	2018-12-17T00:00:00Z	GSM3506201	SRP173211	PRJNA509131		Shoot						23-day seedling								Mock treatment			GSM3506201	Mock treatment_Shoot
	348	SRR8309193	Phyllostachys edulis	RNA-Seq	125	2753055750	SAMN10538037	957742798	GEO	public	fastq,sra	s3	s3.us-east-1	SRX5123129	Illumina HiSeq 2500	SINGLE	cDNA	TRANSCRIPTOMIC	ILLUMINA	2018-12-17T00:00:00Z	GSM3506201	SRP173211	PRJNA509131		Shoot						23-day seedling								Mock treatment			GSM3506201	Mock treatment_Shoot
	349	SRR8309194	Phyllostachys edulis	RNA-Seq	125	2061405625	SAMN10538036	728034921	GEO	public	sra,fastq	s3	s3.us-east-1	SRX5123130	Illumina HiSeq 2500	SINGLE	cDNA	TRANSCRIPTOMIC	ILLUMINA	2018-12-17T00:00:00Z	GSM3506202	SRP173211	PRJNA509131		Shoot						23-day seedling								10 碌M PPZ treatment			GSM3506202	10 碌M PPZ treatment_Shoot
	350	SRR8309195	Phyllostachys edulis	RNA-Seq	125	2061405625	SAMN10538036	726200098	GEO	public	sra,fastq	s3	s3.us-east-1	SRX5123130	Illumina HiSeq 2500	SINGLE	cDNA	TRANSCRIPTOMIC	ILLUMINA	2018-12-17T00:00:00Z	GSM3506202	SRP173211	PRJNA509131		Shoot						23-day seedling								10 碌M PPZ treatment			GSM3506202	10 碌M PPZ treatment_Shoot
	351	SRR8309196	Phyllostachys edulis	RNA-Seq	125	3325313125	SAMN10538035	1213499609	GEO	public	fastq,sra	s3	s3.us-east-1	SRX5123131	Illumina HiSeq 2500	SINGLE	cDNA	TRANSCRIPTOMIC	ILLUMINA	2018-12-17T00:00:00Z	GSM3506203	SRP173211	PRJNA509131		Shoot						23-day seedling								10 碌M PPZ treatment			GSM3506203	10 碌M PPZ treatment_Shoot
	352	SRR8309197	Phyllostachys edulis	RNA-Seq	125	3325313125	SAMN10538035	1189385713	GEO	public	sra,fastq	s3	s3.us-east-1	SRX5123131	Illumina HiSeq 2500	SINGLE	cDNA	TRANSCRIPTOMIC	ILLUMINA	2018-12-17T00:00:00Z	GSM3506203	SRP173211	PRJNA509131		Shoot						23-day seedling								10 碌M PPZ treatment			GSM3506203	10 碌M PPZ treatment_Shoot
	353	SRR8309198	Phyllostachys edulis	RNA-Seq	125	3705873125	SAMN10538034	1312669777	GEO	public	sra,fastq	s3	s3.us-east-1	SRX5123132	Illumina HiSeq 2500	SINGLE	cDNA	TRANSCRIPTOMIC	ILLUMINA	2018-12-17T00:00:00Z	GSM3506204	SRP173211	PRJNA509131		Shoot						23-day seedling								10 碌M PPZ treatment			GSM3506204	10 碌M PPZ treatment_Shoot
	354	SRR8309199	Phyllostachys edulis	RNA-Seq	125	3705873125	SAMN10538034	1320967981	GEO	public	sra,fastq	s3	s3.us-east-1	SRX5123132	Illumina HiSeq 2500	SINGLE	cDNA	TRANSCRIPTOMIC	ILLUMINA	2018-12-17T00:00:00Z	GSM3506204	SRP173211	PRJNA509131		Shoot						23-day seedling								10 碌M PPZ treatment			GSM3506204	10 碌M PPZ treatment_Shoot
	355	SRR8309200	Phyllostachys edulis	RNA-Seq	125	3000658125	SAMN10538033	1076897406	GEO	public	fastq,sra	s3	s3.us-east-1	SRX5123133	Illumina HiSeq 2500	SINGLE	cDNA	TRANSCRIPTOMIC	ILLUMINA	2018-12-17T00:00:00Z	GSM3506205	SRP173211	PRJNA509131		Shoot						23-day seedling								1 碌M BL after PPZ pretreatment			GSM3506205	1 碌M BL after PPZ pretreatment_Shoot
	356	SRR8309201	Phyllostachys edulis	RNA-Seq	125	3000658125	SAMN10538033	1082073988	GEO	public	sra,fastq	s3	s3.us-east-1	SRX5123133	Illumina HiSeq 2500	SINGLE	cDNA	TRANSCRIPTOMIC	ILLUMINA	2018-12-17T00:00:00Z	GSM3506205	SRP173211	PRJNA509131		Shoot						23-day seedling								1 碌M BL after PPZ pretreatment			GSM3506205	1 碌M BL after PPZ pretreatment_Shoot
	357	SRR8309202	Phyllostachys edulis	RNA-Seq	125	3753177875	SAMN10538032	1347448257	GEO	public	sra,fastq	s3	s3.us-east-1	SRX5123134	Illumina HiSeq 2500	SINGLE	cDNA	TRANSCRIPTOMIC	ILLUMINA	2018-12-17T00:00:00Z	GSM3506206	SRP173211	PRJNA509131		Shoot						23-day seedling								1 碌M BL after PPZ pretreatment			GSM3506206	1 碌M BL after PPZ pretreatment_Shoot
	358	SRR8309203	Phyllostachys edulis	RNA-Seq	125	3753177875	SAMN10538032	1341012085	GEO	public	sra,fastq	s3	s3.us-east-1	SRX5123134	Illumina HiSeq 2500	SINGLE	cDNA	TRANSCRIPTOMIC	ILLUMINA	2018-12-17T00:00:00Z	GSM3506206	SRP173211	PRJNA509131		Shoot						23-day seedling								1 碌M BL after PPZ pretreatment			GSM3506206	1 碌M BL after PPZ pretreatment_Shoot
	359	SRR8309204	Phyllostachys edulis	RNA-Seq	125	4116679875	SAMN10538031	1494078600	GEO	public	sra,fastq	s3	s3.us-east-1	SRX5123135	Illumina HiSeq 2500	SINGLE	cDNA	TRANSCRIPTOMIC	ILLUMINA	2018-12-17T00:00:00Z	GSM3506207	SRP173211	PRJNA509131		Shoot						23-day seedling								1 碌M BL after PPZ pretreatment			GSM3506207	1 碌M BL after PPZ pretreatment_Shoot
	360	SRR8309205	Phyllostachys edulis	RNA-Seq	125	4116679875	SAMN10538031	1508223322	GEO	public	sra,fastq	s3	s3.us-east-1	SRX5123135	Illumina HiSeq 2500	SINGLE	cDNA	TRANSCRIPTOMIC	ILLUMINA	2018-12-17T00:00:00Z	GSM3506207	SRP173211	PRJNA509131		Shoot						23-day seedling								1 碌M BL after PPZ pretreatment			GSM3506207	1 碌M BL after PPZ pretreatment_Shoot
	361	SRR9722526	Phyllostachys edulis	RNA-Seq	299	14851151136	SAMN12287919	5797922882	INTERNATIONAL CENTER FOR BAMBOO AND RATTAN	public	sra,fastq	s3,gs	s3.us-east-1,gs.US	SRX6480089	Illumina HiSeq 2000	PAIRED	RANDOM	TRANSCRIPTOMIC	ILLUMINA	2020-08-16T00:00:00Z	Cold stroage for 24h rep 3	SRP215812	PRJNA554957	L3	shoot	China	Asia	China: Taojiang	Plant			35+5cm_15		missing
	362	SRR9722527	Phyllostachys edulis	RNA-Seq	298	11391597108	SAMN12287915	4946180284	INTERNATIONAL CENTER FOR BAMBOO AND RATTAN	public	fastq,sra	s3,gs	gs.US,s3.us-east-1	SRX6480088	Illumina HiSeq 2000	PAIRED	RANDOM	TRANSCRIPTOMIC	ILLUMINA	2020-08-16T00:00:00Z	RT stroage for 48h rep 2	SRP215812	PRJNA554957	L20	shoot	China	Asia	China: Taojiang	Plant			35+5cm_11		missing
	363	SRR9722528	Phyllostachys edulis	RNA-Seq	299	11544838422	SAMN12287916	5011727983	INTERNATIONAL CENTER FOR BAMBOO AND RATTAN	public	fastq,sra	gs,s3	s3.us-east-1,gs.US	SRX6480087	Illumina HiSeq 2000	PAIRED	RANDOM	TRANSCRIPTOMIC	ILLUMINA	2020-08-16T00:00:00Z	RT stroage for 48h rep 3	SRP215812	PRJNA554957	L21	shoot	China	Asia	China: Taojiang	Plant			35+5cm_12		missing
	364	SRR9722529	Phyllostachys edulis	RNA-Seq	299	20264124610	SAMN12287917	7987828138	INTERNATIONAL CENTER FOR BAMBOO AND RATTAN	public	fastq,sra	s3,gs	gs.US,s3.us-east-1	SRX6480086	Illumina HiSeq 2000	PAIRED	RANDOM	TRANSCRIPTOMIC	ILLUMINA	2020-08-16T00:00:00Z	Cold stroage for 24h rep 1	SRP215812	PRJNA554957	L1	shoot	China	Asia	China: Taojiang	Plant			35+5cm_13		missing
	365	SRR9722530	Phyllostachys edulis	RNA-Seq	299	16188508268	SAMN12287918	6412933891	INTERNATIONAL CENTER FOR BAMBOO AND RATTAN	public	sra,fastq	gs,s3	s3.us-east-1,gs.US	SRX6480085	Illumina HiSeq 2000	PAIRED	RANDOM	TRANSCRIPTOMIC	ILLUMINA	2020-08-16T00:00:00Z	Cold stroage for 24h rep 2	SRP215812	PRJNA554957	L2	shoot	China	Asia	China: Taojiang	Plant			35+5cm_14		missing
	366	SRR9722531	Phyllostachys edulis	RNA-Seq	297	12078976176	SAMN12287905	4621437312	INTERNATIONAL CENTER FOR BAMBOO AND RATTAN	public	fastq,sra	gs,s3	gs.US,s3.us-east-1	SRX6480084	Illumina HiSeq 2000	PAIRED	RANDOM	TRANSCRIPTOMIC	ILLUMINA	2020-08-16T00:00:00Z	RT stroage for 0h rep 1	SRP215812	PRJNA554957	L7	shoot	China	Asia	China: Taojiang	Plant			35+5cm_1		missing
	367	SRR9722532	Phyllostachys edulis	RNA-Seq	299	12212976758	SAMN12287906	4547527596	INTERNATIONAL CENTER FOR BAMBOO AND RATTAN	public	fastq,sra	gs,s3	gs.US,s3.us-east-1	SRX6480083	Illumina HiSeq 2000	PAIRED	RANDOM	TRANSCRIPTOMIC	ILLUMINA	2020-08-16T00:00:00Z	RT stroage for 0h rep 2	SRP215812	PRJNA554957	L8	shoot	China	Asia	China: Taojiang	Plant			35+5cm_2		missing
	368	SRR9722533	Phyllostachys edulis	RNA-Seq	299	10789719950	SAMN12287907	3950691256	INTERNATIONAL CENTER FOR BAMBOO AND RATTAN	public	sra,fastq	gs,s3	s3.us-east-1,gs.US	SRX6480082	Illumina HiSeq 2000	PAIRED	RANDOM	TRANSCRIPTOMIC	ILLUMINA	2020-08-16T00:00:00Z	RT stroage for 0h rep 3	SRP215812	PRJNA554957	L9	shoot	China	Asia	China: Taojiang	Plant			35+5cm_3		missing
	369	SRR9722534	Phyllostachys edulis	RNA-Seq	299	14284379644	SAMN12287908	5523289989	INTERNATIONAL CENTER FOR BAMBOO AND RATTAN	public	fastq,sra	s3,gs	gs.US,s3.us-east-1	SRX6480081	Illumina HiSeq 2000	PAIRED	RANDOM	TRANSCRIPTOMIC	ILLUMINA	2020-08-16T00:00:00Z	RT stroage for 12h rep 1	SRP215812	PRJNA554957	L10	shoot	China	Asia	China: Taojiang	Plant			35+5cm_4		missing
	370	SRR9722535	Phyllostachys edulis	RNA-Seq	299	14084523322	SAMN12287909	5456523036	INTERNATIONAL CENTER FOR BAMBOO AND RATTAN	public	sra,fastq	gs,s3	gs.US,s3.us-east-1	SRX6480080	Illumina HiSeq 2000	PAIRED	RANDOM	TRANSCRIPTOMIC	ILLUMINA	2020-08-16T00:00:00Z	RT stroage for 12h rep 2	SRP215812	PRJNA554957	L11	shoot	China	Asia	China: Taojiang	Plant			35+5cm_5		missing
	371	SRR9722536	Phyllostachys edulis	RNA-Seq	298	12117214770	SAMN12287910	4687601530	INTERNATIONAL CENTER FOR BAMBOO AND RATTAN	public	sra,fastq	gs,s3	s3.us-east-1,gs.US	SRX6480079	Illumina HiSeq 2000	PAIRED	RANDOM	TRANSCRIPTOMIC	ILLUMINA	2020-08-16T00:00:00Z	RT stroage for 12h rep 3	SRP215812	PRJNA554957	L12	shoot	China	Asia	China: Taojiang	Plant			35+5cm_6		missing
	372	SRR9722537	Phyllostachys edulis	RNA-Seq	298	13756714818	SAMN12287911	5310892792	INTERNATIONAL CENTER FOR BAMBOO AND RATTAN	public	sra,fastq	s3,gs	gs.US,s3.us-east-1	SRX6480078	Illumina HiSeq 2000	PAIRED	RANDOM	TRANSCRIPTOMIC	ILLUMINA	2020-08-16T00:00:00Z	RT stroage for 24h rep 1	SRP215812	PRJNA554957	L13	shoot	China	Asia	China: Taojiang	Plant			35+5cm_7		missing
	373	SRR9722538	Phyllostachys edulis	RNA-Seq	299	12220226664	SAMN12287912	4734579082	INTERNATIONAL CENTER FOR BAMBOO AND RATTAN	public	sra,fastq	s3,gs	s3.us-east-1,gs.US	SRX6480077	Illumina HiSeq 2000	PAIRED	RANDOM	TRANSCRIPTOMIC	ILLUMINA	2020-08-16T00:00:00Z	RT stroage for 24h rep 2	SRP215812	PRJNA554957	L14	shoot	China	Asia	China: Taojiang	Plant			35+5cm_8		missing
	374	SRR9722539	Phyllostachys edulis	RNA-Seq	299	10973253080	SAMN12287913	4270781745	INTERNATIONAL CENTER FOR BAMBOO AND RATTAN	public	sra,fastq	s3,gs	gs.US,s3.us-east-1	SRX6480076	Illumina HiSeq 2000	PAIRED	RANDOM	TRANSCRIPTOMIC	ILLUMINA	2020-08-16T00:00:00Z	RT stroage for 24h rep 3	SRP215812	PRJNA554957	L15	shoot	China	Asia	China: Taojiang	Plant			35+5cm_9		missing
	375	SRR9722540	Phyllostachys edulis	RNA-Seq	299	12557477740	SAMN12287914	5457077942	INTERNATIONAL CENTER FOR BAMBOO AND RATTAN	public	sra,fastq	gs,s3	gs.US,s3.us-east-1	SRX6480075	Illumina HiSeq 2000	PAIRED	RANDOM	TRANSCRIPTOMIC	ILLUMINA	2020-08-16T00:00:00Z	RT stroage for 48h rep 1	SRP215812	PRJNA554957	L19	shoot	China	Asia	China: Taojiang	Plant			35+5cm_10		missing
	376	SRR9218100	Phyllostachys edulis	RNA-Seq	300	8220239400	SAMN11980320	3301099930	ZHEJIANG A&F UNIVERSITY	public	sra,fastq	s3	s3.us-east-1	SRX5988608	Illumina HiSeq 2000	PAIRED	PCR	TRANSCRIPTOMIC	ILLUMINA	2019-06-10T00:00:00Z	Sample 9	SRP200837	PRJNA547876	329-42-SD	Internodes	China	Asia	China: Zhejiang	Plant	Not applicale		Start of division 3	Not applicale	Not applicale
	377	SRR9218101	Phyllostachys edulis	RNA-Seq	300	7641250500	SAMN11980312	3080290393	ZHEJIANG A&F UNIVERSITY	public	sra,fastq	s3	s3.us-east-1	SRX5988607	Illumina HiSeq 2000	PAIRED	PCR	TRANSCRIPTOMIC	ILLUMINA	2019-06-10T00:00:00Z	Sample 1	SRP200837	PRJNA547876	317-15-RE	Internodes	China	Asia	China: Zhejiang	Plant	Not applicale		Rapid elongation 1	Not applicale	Not applicale
	378	SRR9218102	Phyllostachys edulis	RNA-Seq	300	8121967200	SAMN11980313	3284520732	ZHEJIANG A&F UNIVERSITY	public	sra,fastq	s3	s3.us-east-1	SRX5988606	Illumina HiSeq 2000	PAIRED	PCR	TRANSCRIPTOMIC	ILLUMINA	2019-06-10T00:00:00Z	Sample 2	SRP200837	PRJNA547876	328-15-RE	Internodes	China	Asia	China: Zhejiang	Plant	Not applicale		Rapid elongation 2	Not applicale	Not applicale
	379	SRR9218103	Phyllostachys edulis	RNA-Seq	300	9186481200	SAMN11980314	3720944051	ZHEJIANG A&F UNIVERSITY	public	sra,fastq	s3	s3.us-east-1	SRX5988605	Illumina HiSeq 2000	PAIRED	PCR	TRANSCRIPTOMIC	ILLUMINA	2019-06-10T00:00:00Z	Sample 3	SRP200837	PRJNA547876	329-15-RE	Internodes	China	Asia	China: Zhejiang	Plant	Not applicale		Rapid elongation 3	Not applicale	Not applicale
	380	SRR9218104	Phyllostachys edulis	RNA-Seq	300	7861276500	SAMN11980315	3141383732	ZHEJIANG A&F UNIVERSITY	public	fastq,sra	s3	s3.us-east-1	SRX5988604	Illumina HiSeq 2000	PAIRED	PCR	TRANSCRIPTOMIC	ILLUMINA	2019-06-10T00:00:00Z	Sample 4	SRP200837	PRJNA547876	317-26-RD	Internodes	China	Asia	China: Zhejiang	Plant	Not applicale		Rapid division 1	Not applicale	Not applicale
	381	SRR9218105	Phyllostachys edulis	RNA-Seq	300	7825236300	SAMN11980316	3134883552	ZHEJIANG A&F UNIVERSITY	public	sra,fastq	s3	s3.us-east-1	SRX5988603	Illumina HiSeq 2000	PAIRED	PCR	TRANSCRIPTOMIC	ILLUMINA	2019-06-10T00:00:00Z	Sample 5	SRP200837	PRJNA547876	328-26-RD	Internodes	China	Asia	China: Zhejiang	Plant	Not applicale		Rapid division 2	Not applicale	Not applicale
	382	SRR9218106	Phyllostachys edulis	RNA-Seq	300	7736864400	SAMN11980317	3101356168	ZHEJIANG A&F UNIVERSITY	public	fastq,sra	s3	s3.us-east-1	SRX5988602	Illumina HiSeq 2000	PAIRED	PCR	TRANSCRIPTOMIC	ILLUMINA	2019-06-10T00:00:00Z	Sample 6	SRP200837	PRJNA547876	329-26-RD	Internodes	China	Asia	China: Zhejiang	Plant	Not applicale		Rapid division 3	Not applicale	Not applicale
	383	SRR9218107	Phyllostachys edulis	RNA-Seq	300	7247909100	SAMN11980318	2924106212	ZHEJIANG A&F UNIVERSITY	public	fastq,sra	s3	s3.us-east-1	SRX5988601	Illumina HiSeq 2000	PAIRED	PCR	TRANSCRIPTOMIC	ILLUMINA	2019-06-10T00:00:00Z	Sample 7	SRP200837	PRJNA547876	317-42-SD	Internodes	China	Asia	China: Zhejiang	Plant	Not applicale		Start of division 1	Not applicale	Not applicale
	384	SRR9218108	Phyllostachys edulis	RNA-Seq	300	7883054700	SAMN11980319	3164950773	ZHEJIANG A&F UNIVERSITY	public	sra,fastq	s3	s3.us-east-1	SRX5988600	Illumina HiSeq 2000	PAIRED	PCR	TRANSCRIPTOMIC	ILLUMINA	2019-06-10T00:00:00Z	Sample 8	SRP200837	PRJNA547876	328-42-SD	Internodes	China	Asia	China: Zhejiang	Plant	Not applicale		Start of division 2	Not applicale	Not applicale
	385	SRR8325809	Phyllostachys violascens	RNA-Seq	200	7184416600	SAMN10600605	4957242136	ZHEJIANG AGRICULTURE AND FORESTRY UNIVERSITY	public	sra	s3	s3.us-east-1	SRX5137626	Illumina HiSeq 2000	PAIRED	RANDOM	TRANSCRIPTOMIC	ILLUMINA	2018-12-17T00:00:00Z	Phyllostachys violascens leaf	SRP173541	PRJNA510221	NHT130095	Leaf	China	Asia	China:Hangzhou	Plant	Phyllostachys violascens Linan	3	Robust	Phyllostachys violascens cultivar
	386	SRR11483700	Drepanostachyum falcatum	WGS	150	5301070950	SAMN14540201	2203397924	FOREST RESEARCH INSTITUTE DEHRADUN	public	sra,fastq	s3,gs	gs.US,s3.us-east-1	SRX8059835	HiSeq X Ten	SINGLE	RANDOM	GENOMIC	ILLUMINA	2021-05-01T00:00:00Z	DF_Genome	SRP255281	PRJNA623158	DF_Bamboo_Genome	Leaves	India	Asia	India: Forest Research Station Khirsu	Plant	Not Applicable	Not Applicable	Not Applicable	Not Applicable	Not Applicable			R. K. Meena
	387	SRR6333397	Dendrocalamus latiflorus	RAD-Seq	233	1874099640	SAMN07976728	966805193	KUNMING INSTITUTE OF BOTANY, CAS	public	fastq,sra	s3	s3.us-east-1	SRX3432953	HiSeq X Ten	PAIRED	Reduced Representation	GENOMIC	ILLUMINA	2019-01-01T00:00:00Z	L2_075	SRP125872	PRJNA417139	L2_075	leaf	China	Asia	China: At Kunming Botanical Garden\, Kunming	Plant	Kunming\,China	6 months	shooting stages(vegetative stages)	not applicable	not applicable	2015		Kunming Institute of Botany\, CAS		148		Guo Zhenhua Lab\,279# Lanhei Road\, Heilongtan\, Kunming\, China
	388	SRR6333398	Dendrocalamus latiflorus	RAD-Seq	280	1399503000	SAMN07976727	686632911	KUNMING INSTITUTE OF BOTANY, CAS	public	fastq,sra	s3	s3.us-east-1	SRX3432952	HiSeq X Ten	PAIRED	Reduced Representation	GENOMIC	ILLUMINA	2019-01-01T00:00:00Z	L2_074	SRP125872	PRJNA417139	L2_074	leaf	China	Asia	China: At Kunming Botanical Garden\, Kunming	Plant	Kunming\,China	6 months	shooting stages(vegetative stages)	not applicable	not applicable	2015		Kunming Institute of Botany\, CAS		147		Guo Zhenhua Lab\,278# Lanhei Road\, Heilongtan\, Kunming\, China
	389	SRR6333399	Dendrocalamus latiflorus	RAD-Seq	140	1400708546	SAMN07976726	715464561	KUNMING INSTITUTE OF BOTANY, CAS	public	fastq,sra	s3	s3.us-east-1	SRX3432951	HiSeq X Ten	PAIRED	Reduced Representation	GENOMIC	ILLUMINA	2019-01-01T00:00:00Z	L2_073	SRP125872	PRJNA417139	L2_073	leaf	China	Asia	China: At Kunming Botanical Garden\, Kunming	Plant	Kunming\,China	6 months	shooting stages(vegetative stages)	not applicable	not applicable	2015		Kunming Institute of Botany\, CAS		146		Guo Zhenhua Lab\,277# Lanhei Road\, Heilongtan\, Kunming\, China
	390	SRR6333400	Dendrocalamus latiflorus	RAD-Seq	140	1265578580	SAMN07976725	646546234	KUNMING INSTITUTE OF BOTANY, CAS	public	sra,fastq	s3	s3.us-east-1	SRX3432950	HiSeq X Ten	PAIRED	Reduced Representation	GENOMIC	ILLUMINA	2019-01-01T00:00:00Z	L2_072	SRP125872	PRJNA417139	L2_072	leaf	China	Asia	China: At Kunming Botanical Garden\, Kunming	Plant	Kunming\,China	6 months	shooting stages(vegetative stages)	not applicable	not applicable	2015		Kunming Institute of Botany\, CAS		145		Guo Zhenhua Lab\,276# Lanhei Road\, Heilongtan\, Kunming\, China
	391	SRR6333401	Dendrocalamus latiflorus	RAD-Seq	197	1390136160	SAMN07976724	695283706	KUNMING INSTITUTE OF BOTANY, CAS	public	sra,fastq	s3	s3.us-east-1	SRX3432949	HiSeq X Ten	PAIRED	Reduced Representation	GENOMIC	ILLUMINA	2019-01-01T00:00:00Z	L2_071	SRP125872	PRJNA417139	L2_071	leaf	China	Asia	China: At Kunming Botanical Garden\, Kunming	Plant	Kunming\,China	6 months	shooting stages(vegetative stages)	not applicable	not applicable	2015		Kunming Institute of Botany\, CAS		144		Guo Zhenhua Lab\,275# Lanhei Road\, Heilongtan\, Kunming\, China
	392	SRR6333402	Dendrocalamus latiflorus	RAD-Seq	263	2699992628	SAMN07976723	1326860850	KUNMING INSTITUTE OF BOTANY, CAS	public	sra,fastq	s3	s3.us-east-1	SRX3432948	HiSeq X Ten	PAIRED	Reduced Representation	GENOMIC	ILLUMINA	2019-01-01T00:00:00Z	L2_070	SRP125872	PRJNA417139	L2_070	leaf	China	Asia	China: At Kunming Botanical Garden\, Kunming	Plant	Kunming\,China	6 months	shooting stages(vegetative stages)	not applicable	not applicable	2015		Kunming Institute of Botany\, CAS		143		Guo Zhenhua Lab\,274# Lanhei Road\, Heilongtan\, Kunming\, China
	393	SRR6333403	Dendrocalamus latiflorus	RAD-Seq	280	2731670760	SAMN07976722	1329548419	KUNMING INSTITUTE OF BOTANY, CAS	public	sra,fastq	s3	s3.us-east-1	SRX3432947	HiSeq X Ten	PAIRED	Reduced Representation	GENOMIC	ILLUMINA	2019-01-01T00:00:00Z	L2_069	SRP125872	PRJNA417139	L2_069	leaf	China	Asia	China: At Kunming Botanical Garden\, Kunming	Plant	Kunming\,China	6 months	shooting stages(vegetative stages)	not applicable	not applicable	2015		Kunming Institute of Botany\, CAS		142		Guo Zhenhua Lab\,273# Lanhei Road\, Heilongtan\, Kunming\, China
	394	SRR6333404	Dendrocalamus latiflorus	RAD-Seq	280	2064032320	SAMN07976721	1004514199	KUNMING INSTITUTE OF BOTANY, CAS	public	sra,fastq	s3	s3.us-east-1	SRX3432946	HiSeq X Ten	PAIRED	Reduced Representation	GENOMIC	ILLUMINA	2019-01-01T00:00:00Z	L2_068	SRP125872	PRJNA417139	L2_068	leaf	China	Asia	China: At Kunming Botanical Garden\, Kunming	Plant	Kunming\,China	6 months	shooting stages(vegetative stages)	not applicable	not applicable	2015		Kunming Institute of Botany\, CAS		141		Guo Zhenhua Lab\,272# Lanhei Road\, Heilongtan\, Kunming\, China
	395	SRR6333405	Dendrocalamus latiflorus	RAD-Seq	179	1199822123	SAMN07976730	657020595	KUNMING INSTITUTE OF BOTANY, CAS	public	fastq,sra	s3	s3.us-east-1	SRX3432945	HiSeq X Ten	PAIRED	Reduced Representation	GENOMIC	ILLUMINA	2019-01-01T00:00:00Z	L2_077	SRP125872	PRJNA417139	L2_077	leaf	China	Asia	China: At Kunming Botanical Garden\, Kunming	Plant	Kunming\,China	6 months	shooting stages(vegetative stages)	not applicable	not applicable	2015		Kunming Institute of Botany\, CAS		150		Guo Zhenhua Lab\,281# Lanhei Road\, Heilongtan\, Kunming\, China
	396	SRR6333406	Dendrocalamus latiflorus	RAD-Seq	242	1800738699	SAMN07976729	892317444	KUNMING INSTITUTE OF BOTANY, CAS	public	fastq,sra	s3	s3.us-east-1	SRX3432944	HiSeq X Ten	PAIRED	Reduced Representation	GENOMIC	ILLUMINA	2019-01-01T00:00:00Z	L2_076	SRP125872	PRJNA417139	L2_076	leaf	China	Asia	China: At Kunming Botanical Garden\, Kunming	Plant	Kunming\,China	6 months	shooting stages(vegetative stages)	not applicable	not applicable	2015		Kunming Institute of Botany\, CAS		149		Guo Zhenhua Lab\,280# Lanhei Road\, Heilongtan\, Kunming\, China
	397	SRR6333407	Dendrocalamus latiflorus	RAD-Seq	280	2155540240	SAMN07976581	1031111629	KUNMING INSTITUTE OF BOTANY, CAS	public	sra,fastq	s3	s3.us-east-1	SRX3432943	HiSeq X Ten	PAIRED	Reduced Representation	GENOMIC	ILLUMINA	2019-01-01T00:00:00Z	L1_001	SRP125872	PRJNA417139	L1_001	leaf	China	Asia	China: At Kunming Botanical Garden\, Kunming	Plant	Kunming\,China	6 months	shooting stages(vegetative stages)	not applicable	not applicable	2015		Kunming Institute of Botany\, CAS		1		Guo Zhenhua Lab\,132# Lanhei Road\, Heilongtan\, Kunming\, China
	398	SRR6333408	Dendrocalamus latiflorus	RAD-Seq	280	1964254880	SAMN07976582	931634272	KUNMING INSTITUTE OF BOTANY, CAS	public	fastq,sra	s3	s3.us-east-1	SRX3432942	HiSeq X Ten	PAIRED	Reduced Representation	GENOMIC	ILLUMINA	2019-01-01T00:00:00Z	L1_002	SRP125872	PRJNA417139	L1_002	leaf	China	Asia	China: At Kunming Botanical Garden\, Kunming	Plant	Kunming\,China	6 months	shooting stages(vegetative stages)	not applicable	not applicable	2015		Kunming Institute of Botany\, CAS		2		Guo Zhenhua Lab\,133# Lanhei Road\, Heilongtan\, Kunming\, China
	399	SRR6333409	Dendrocalamus latiflorus	RAD-Seq	201	2151742175	SAMN07976583	1041834855	KUNMING INSTITUTE OF BOTANY, CAS	public	fastq,sra	s3	s3.us-east-1	SRX3432941	HiSeq X Ten	PAIRED	Reduced Representation	GENOMIC	ILLUMINA	2019-01-01T00:00:00Z	L1_003	SRP125872	PRJNA417139	L1_003	leaf	China	Asia	China: At Kunming Botanical Garden\, Kunming	Plant	Kunming\,China	6 months	shooting stages(vegetative stages)	not applicable	not applicable	2015		Kunming Institute of Botany\, CAS		3		Guo Zhenhua Lab\,134# Lanhei Road\, Heilongtan\, Kunming\, China
	400	SRR6333410	Dendrocalamus latiflorus	RAD-Seq	185	2285062674	SAMN07976584	1114553042	KUNMING INSTITUTE OF BOTANY, CAS	public	sra,fastq	s3	s3.us-east-1	SRX3432940	HiSeq X Ten	PAIRED	Reduced Representation	GENOMIC	ILLUMINA	2019-01-01T00:00:00Z	L1_004	SRP125872	PRJNA417139	L1_004	leaf	China	Asia	China: At Kunming Botanical Garden\, Kunming	Plant	Kunming\,China	6 months	shooting stages(vegetative stages)	not applicable	not applicable	2015		Kunming Institute of Botany\, CAS		4		Guo Zhenhua Lab\,135# Lanhei Road\, Heilongtan\, Kunming\, China
	401	SRR6333411	Dendrocalamus latiflorus	RAD-Seq	186	2158826600	SAMN07976585	1063375270	KUNMING INSTITUTE OF BOTANY, CAS	public	sra,fastq	s3	s3.us-east-1	SRX3432939	HiSeq X Ten	PAIRED	Reduced Representation	GENOMIC	ILLUMINA	2019-01-01T00:00:00Z	L1_005	SRP125872	PRJNA417139	L1_005	leaf	China	Asia	China: At Kunming Botanical Garden\, Kunming	Plant	Kunming\,China	6 months	shooting stages(vegetative stages)	not applicable	not applicable	2015		Kunming Institute of Botany\, CAS		5		Guo Zhenhua Lab\,136# Lanhei Road\, Heilongtan\, Kunming\, China
	402	SRR6333412	Dendrocalamus latiflorus	RAD-Seq	226	1417415300	SAMN07976586	681595467	KUNMING INSTITUTE OF BOTANY, CAS	public	sra,fastq	s3	s3.us-east-1	SRX3432938	HiSeq X Ten	PAIRED	Reduced Representation	GENOMIC	ILLUMINA	2019-01-01T00:00:00Z	L1_006	SRP125872	PRJNA417139	L1_006	leaf	China	Asia	China: At Kunming Botanical Garden\, Kunming	Plant	Kunming\,China	6 months	shooting stages(vegetative stages)	not applicable	not applicable	2015		Kunming Institute of Botany\, CAS		6		Guo Zhenhua Lab\,137# Lanhei Road\, Heilongtan\, Kunming\, China
	403	SRR6333413	Dendrocalamus latiflorus	RAD-Seq	172	912367540	SAMN07976587	450693599	KUNMING INSTITUTE OF BOTANY, CAS	public	sra,fastq	s3	s3.us-east-1	SRX3432937	HiSeq X Ten	PAIRED	Reduced Representation	GENOMIC	ILLUMINA	2019-01-01T00:00:00Z	L1_007	SRP125872	PRJNA417139	L1_007	leaf	China	Asia	China: At Kunming Botanical Garden\, Kunming	Plant	Kunming\,China	6 months	shooting stages(vegetative stages)	not applicable	not applicable	2015		Kunming Institute of Botany\, CAS		7		Guo Zhenhua Lab\,138# Lanhei Road\, Heilongtan\, Kunming\, China
	404	SRR6333414	Dendrocalamus latiflorus	RAD-Seq	155	1787488194	SAMN07976588	881976169	KUNMING INSTITUTE OF BOTANY, CAS	public	sra,fastq	s3	s3.us-east-1	SRX3432936	HiSeq X Ten	PAIRED	Reduced Representation	GENOMIC	ILLUMINA	2019-01-01T00:00:00Z	L1_008	SRP125872	PRJNA417139	L1_008	leaf	China	Asia	China: At Kunming Botanical Garden\, Kunming	Plant	Kunming\,China	6 months	shooting stages(vegetative stages)	not applicable	not applicable	2015		Kunming Institute of Botany\, CAS		8		Guo Zhenhua Lab\,139# Lanhei Road\, Heilongtan\, Kunming\, China
	405	SRR6333415	Dendrocalamus latiflorus	RAD-Seq	280	1534018640	SAMN07976626	736942057	KUNMING INSTITUTE OF BOTANY, CAS	public	sra,fastq	s3	s3.us-east-1	SRX3432935	HiSeq X Ten	PAIRED	Reduced Representation	GENOMIC	ILLUMINA	2019-01-01T00:00:00Z	L1_048	SRP125872	PRJNA417139	L1_048	leaf	China	Asia	China: At Kunming Botanical Garden\, Kunming	Plant	Kunming\,China	6 months	shooting stages(vegetative stages)	not applicable	not applicable	2015		Kunming Institute of Botany\, CAS		46		Guo Zhenhua Lab\,177# Lanhei Road\, Heilongtan\, Kunming\, China
	406	SRR6333416	Dendrocalamus latiflorus	RAD-Seq	265	3117817500	SAMN07976590	1485241402	KUNMING INSTITUTE OF BOTANY, CAS	public	sra,fastq	s3	s3.us-east-1	SRX3432934	HiSeq X Ten	PAIRED	Reduced Representation	GENOMIC	ILLUMINA	2019-01-01T00:00:00Z	L1_010	SRP125872	PRJNA417139	L1_010	leaf	China	Asia	China: At Kunming Botanical Garden\, Kunming	Plant	Kunming\,China	6 months	shooting stages(vegetative stages)	not applicable	not applicable	2015		Kunming Institute of Botany\, CAS		10		Guo Zhenhua Lab\,141# Lanhei Road\, Heilongtan\, Kunming\, China
	407	SRR6333417	Dendrocalamus latiflorus	RAD-Seq	280	2876217680	SAMN07976595	1357529203	KUNMING INSTITUTE OF BOTANY, CAS	public	fastq,sra	s3	s3.us-east-1	SRX3432933	HiSeq X Ten	PAIRED	Reduced Representation	GENOMIC	ILLUMINA	2019-01-01T00:00:00Z	L1_015	SRP125872	PRJNA417139	L1_015	leaf	China	Asia	China: At Kunming Botanical Garden\, Kunming	Plant	Kunming\,China	6 months	shooting stages(vegetative stages)	not applicable	not applicable	2015		Kunming Institute of Botany\, CAS		15		Guo Zhenhua Lab\,146# Lanhei Road\, Heilongtan\, Kunming\, China
	408	SRR6333418	Dendrocalamus latiflorus	RAD-Seq	280	2693205200	SAMN07976596	1274549148	KUNMING INSTITUTE OF BOTANY, CAS	public	sra,fastq	s3	s3.us-east-1	SRX3432932	HiSeq X Ten	PAIRED	Reduced Representation	GENOMIC	ILLUMINA	2019-01-01T00:00:00Z	L1_016	SRP125872	PRJNA417139	L1_016	leaf	China	Asia	China: At Kunming Botanical Garden\, Kunming	Plant	Kunming\,China	6 months	shooting stages(vegetative stages)	not applicable	not applicable	2015		Kunming Institute of Botany\, CAS		16		Guo Zhenhua Lab\,147# Lanhei Road\, Heilongtan\, Kunming\, China
	409	SRR6333419	Dendrocalamus latiflorus	RAD-Seq	280	1966736240	SAMN07976597	937531778	KUNMING INSTITUTE OF BOTANY, CAS	public	fastq,sra	s3	s3.us-east-1	SRX3432931	HiSeq X Ten	PAIRED	Reduced Representation	GENOMIC	ILLUMINA	2019-01-01T00:00:00Z	L1_017	SRP125872	PRJNA417139	L1_017	leaf	China	Asia	China: At Kunming Botanical Garden\, Kunming	Plant	Kunming\,China	6 months	shooting stages(vegetative stages)	not applicable	not applicable	2015		Kunming Institute of Botany\, CAS		17		Guo Zhenhua Lab\,148# Lanhei Road\, Heilongtan\, Kunming\, China
	410	SRR6333420	Dendrocalamus latiflorus	RAD-Seq	280	2373169680	SAMN07976598	1119427525	KUNMING INSTITUTE OF BOTANY, CAS	public	fastq,sra	s3	s3.us-east-1	SRX3432930	HiSeq X Ten	PAIRED	Reduced Representation	GENOMIC	ILLUMINA	2019-01-01T00:00:00Z	L1_018	SRP125872	PRJNA417139	L1_018	leaf	China	Asia	China: At Kunming Botanical Garden\, Kunming	Plant	Kunming\,China	6 months	shooting stages(vegetative stages)	not applicable	not applicable	2015		Kunming Institute of Botany\, CAS		18		Guo Zhenhua Lab\,149# Lanhei Road\, Heilongtan\, Kunming\, China
	411	SRR6333421	Dendrocalamus latiflorus	RAD-Seq	280	1953786520	SAMN07976591	923045130	KUNMING INSTITUTE OF BOTANY, CAS	public	fastq,sra	s3	s3.us-east-1	SRX3432929	HiSeq X Ten	PAIRED	Reduced Representation	GENOMIC	ILLUMINA	2019-01-01T00:00:00Z	L1_011	SRP125872	PRJNA417139	L1_011	leaf	China	Asia	China: At Kunming Botanical Garden\, Kunming	Plant	Kunming\,China	6 months	shooting stages(vegetative stages)	not applicable	not applicable	2015		Kunming Institute of Botany\, CAS		11		Guo Zhenhua Lab\,142# Lanhei Road\, Heilongtan\, Kunming\, China
	412	SRR6333422	Dendrocalamus latiflorus	RAD-Seq	280	2329837160	SAMN07976592	1103264119	KUNMING INSTITUTE OF BOTANY, CAS	public	fastq,sra	s3	s3.us-east-1	SRX3432928	HiSeq X Ten	PAIRED	Reduced Representation	GENOMIC	ILLUMINA	2019-01-01T00:00:00Z	L1_012	SRP125872	PRJNA417139	L1_012	leaf	China	Asia	China: At Kunming Botanical Garden\, Kunming	Plant	Kunming\,China	6 months	shooting stages(vegetative stages)	not applicable	not applicable	2015		Kunming Institute of Botany\, CAS		12		Guo Zhenhua Lab\,143# Lanhei Road\, Heilongtan\, Kunming\, China
	413	SRR6333423	Dendrocalamus latiflorus	RAD-Seq	280	2631053320	SAMN07976593	1246679645	KUNMING INSTITUTE OF BOTANY, CAS	public	fastq,sra	s3	s3.us-east-1	SRX3432927	HiSeq X Ten	PAIRED	Reduced Representation	GENOMIC	ILLUMINA	2019-01-01T00:00:00Z	L1_013	SRP125872	PRJNA417139	L1_013	leaf	China	Asia	China: At Kunming Botanical Garden\, Kunming	Plant	Kunming\,China	6 months	shooting stages(vegetative stages)	not applicable	not applicable	2015		Kunming Institute of Botany\, CAS		13		Guo Zhenhua Lab\,144# Lanhei Road\, Heilongtan\, Kunming\, China
	414	SRR6333424	Dendrocalamus latiflorus	RAD-Seq	280	3796521680	SAMN07976594	1832059250	KUNMING INSTITUTE OF BOTANY, CAS	public	fastq,sra	s3	s3.us-east-1	SRX3432926	HiSeq X Ten	PAIRED	Reduced Representation	GENOMIC	ILLUMINA	2019-01-01T00:00:00Z	L1_014	SRP125872	PRJNA417139	L1_014	leaf	China	Asia	China: At Kunming Botanical Garden\, Kunming	Plant	Kunming\,China	6 months	shooting stages(vegetative stages)	not applicable	not applicable	2015		Kunming Institute of Botany\, CAS		14		Guo Zhenhua Lab\,145# Lanhei Road\, Heilongtan\, Kunming\, China
	415	SRR6333425	Dendrocalamus latiflorus	RAD-Seq	199	2558971503	SAMN07976599	1309453602	KUNMING INSTITUTE OF BOTANY, CAS	public	sra,fastq	s3	s3.us-east-1	SRX3432925	HiSeq X Ten	PAIRED	Reduced Representation	GENOMIC	ILLUMINA	2019-01-01T00:00:00Z	L1_019	SRP125872	PRJNA417139	L1_019	leaf	China	Asia	China: At Kunming Botanical Garden\, Kunming	Plant	Kunming\,China	6 months	shooting stages(vegetative stages)	not applicable	not applicable	2015		Kunming Institute of Botany\, CAS		19		Guo Zhenhua Lab\,150# Lanhei Road\, Heilongtan\, Kunming\, China
	416	SRR6333426	Dendrocalamus latiflorus	RAD-Seq	280	2368196880	SAMN07976600	1115406573	KUNMING INSTITUTE OF BOTANY, CAS	public	fastq,sra	s3	s3.us-east-1	SRX3432924	HiSeq X Ten	PAIRED	Reduced Representation	GENOMIC	ILLUMINA	2019-01-01T00:00:00Z	L1_021	SRP125872	PRJNA417139	L1_021	leaf	China	Asia	China: At Kunming Botanical Garden\, Kunming	Plant	Kunming\,China	6 months	shooting stages(vegetative stages)	not applicable	not applicable	2015		Kunming Institute of Botany\, CAS		20		Guo Zhenhua Lab\,151# Lanhei Road\, Heilongtan\, Kunming\, China
	417	SRR6333427	Dendrocalamus latiflorus	RAD-Seq	234	2167256840	SAMN07976753	1053501150	KUNMING INSTITUTE OF BOTANY, CAS	public	sra,fastq	s3	s3.us-east-1	SRX3432923	HiSeq X Ten	PAIRED	Reduced Representation	GENOMIC	ILLUMINA	2019-01-01T00:00:00Z	L3_022	SRP125872	PRJNA417139	L3_022	leaf	China	Asia	China: At Kunming Botanical Garden\, Kunming	Plant	Kunming\,China	6 months	shooting stages(vegetative stages)	not applicable	not applicable	2015		Kunming Institute of Botany\, CAS		173		Guo Zhenhua Lab\,304# Lanhei Road\, Heilongtan\, Kunming\, China
	418	SRR6333428	Dendrocalamus latiflorus	RAD-Seq	178	1667195040	SAMN07976754	823422632	KUNMING INSTITUTE OF BOTANY, CAS	public	fastq,sra	s3	s3.us-east-1	SRX3432922	HiSeq X Ten	PAIRED	Reduced Representation	GENOMIC	ILLUMINA	2019-01-01T00:00:00Z	L3_023	SRP125872	PRJNA417139	L3_023	leaf	China	Asia	China: At Kunming Botanical Garden\, Kunming	Plant	Kunming\,China	6 months	shooting stages(vegetative stages)	not applicable	not applicable	2015		Kunming Institute of Botany\, CAS		174		Guo Zhenhua Lab\,305# Lanhei Road\, Heilongtan\, Kunming\, China
	419	SRR6333429	Dendrocalamus latiflorus	RAD-Seq	258	3948529935	SAMN07976751	1888409700	KUNMING INSTITUTE OF BOTANY, CAS	public	fastq,sra	s3	s3.us-east-1	SRX3432921	HiSeq X Ten	PAIRED	Reduced Representation	GENOMIC	ILLUMINA	2019-01-01T00:00:00Z	L3_019	SRP125872	PRJNA417139	L3_019	leaf	China	Asia	China: At Kunming Botanical Garden\, Kunming	Plant	Kunming\,China	6 months	shooting stages(vegetative stages)	not applicable	not applicable	2015		Kunming Institute of Botany\, CAS		171		Guo Zhenhua Lab\,302# Lanhei Road\, Heilongtan\, Kunming\, China
	420	SRR6333430	Dendrocalamus latiflorus	RAD-Seq	280	2264583720	SAMN07976752	1091907862	KUNMING INSTITUTE OF BOTANY, CAS	public	sra,fastq	s3	s3.us-east-1	SRX3432920	HiSeq X Ten	PAIRED	Reduced Representation	GENOMIC	ILLUMINA	2019-01-01T00:00:00Z	L3_021	SRP125872	PRJNA417139	L3_021	leaf	China	Asia	China: At Kunming Botanical Garden\, Kunming	Plant	Kunming\,China	6 months	shooting stages(vegetative stages)	not applicable	not applicable	2015		Kunming Institute of Botany\, CAS		172		Guo Zhenhua Lab\,303# Lanhei Road\, Heilongtan\, Kunming\, China
	421	SRR6333431	Dendrocalamus latiflorus	RAD-Seq	161	1179601640	SAMN07976757	583948680	KUNMING INSTITUTE OF BOTANY, CAS	public	sra,fastq	s3	s3.us-east-1	SRX3432919	HiSeq X Ten	PAIRED	Reduced Representation	GENOMIC	ILLUMINA	2019-01-01T00:00:00Z	L3_026	SRP125872	PRJNA417139	L3_026	leaf	China	Asia	China: At Kunming Botanical Garden\, Kunming	Plant	Kunming\,China	6 months	shooting stages(vegetative stages)	not applicable	not applicable	2015		Kunming Institute of Botany\, CAS		177		Guo Zhenhua Lab\,308# Lanhei Road\, Heilongtan\, Kunming\, China
	422	SRR6333432	Dendrocalamus latiflorus	RAD-Seq	158	1378630420	SAMN07976758	686592346	KUNMING INSTITUTE OF BOTANY, CAS	public	sra,fastq	s3	s3.us-east-1	SRX3432918	HiSeq X Ten	PAIRED	Reduced Representation	GENOMIC	ILLUMINA	2019-01-01T00:00:00Z	L3_027	SRP125872	PRJNA417139	L3_027	leaf	China	Asia	China: At Kunming Botanical Garden\, Kunming	Plant	Kunming\,China	6 months	shooting stages(vegetative stages)	not applicable	not applicable	2015		Kunming Institute of Botany\, CAS		178		Guo Zhenhua Lab\,309# Lanhei Road\, Heilongtan\, Kunming\, China
	423	SRR6333433	Dendrocalamus latiflorus	RAD-Seq	140	1397393200	SAMN07976755	708722038	KUNMING INSTITUTE OF BOTANY, CAS	public	fastq,sra	s3	s3.us-east-1	SRX3432917	HiSeq X Ten	PAIRED	Reduced Representation	GENOMIC	ILLUMINA	2019-01-01T00:00:00Z	L3_024	SRP125872	PRJNA417139	L3_024	leaf	China	Asia	China: At Kunming Botanical Garden\, Kunming	Plant	Kunming\,China	6 months	shooting stages(vegetative stages)	not applicable	not applicable	2015		Kunming Institute of Botany\, CAS		175		Guo Zhenhua Lab\,306# Lanhei Road\, Heilongtan\, Kunming\, China
	424	SRR6333434	Dendrocalamus latiflorus	RAD-Seq	140	1122770880	SAMN07976756	563177515	KUNMING INSTITUTE OF BOTANY, CAS	public	fastq,sra	s3	s3.us-east-1	SRX3432916	HiSeq X Ten	PAIRED	Reduced Representation	GENOMIC	ILLUMINA	2019-01-01T00:00:00Z	L3_025	SRP125872	PRJNA417139	L3_025	leaf	China	Asia	China: At Kunming Botanical Garden\, Kunming	Plant	Kunming\,China	6 months	shooting stages(vegetative stages)	not applicable	not applicable	2015		Kunming Institute of Botany\, CAS		176		Guo Zhenhua Lab\,307# Lanhei Road\, Heilongtan\, Kunming\, China
	425	SRR6333435	Dendrocalamus latiflorus	RAD-Seq	140	911501427	SAMN07976759	456721824	KUNMING INSTITUTE OF BOTANY, CAS	public	fastq,sra	s3	s3.us-east-1	SRX3432915	HiSeq X Ten	PAIRED	Reduced Representation	GENOMIC	ILLUMINA	2019-01-01T00:00:00Z	L3_028	SRP125872	PRJNA417139	L3_028	leaf	China	Asia	China: At Kunming Botanical Garden\, Kunming	Plant	Kunming\,China	6 months	shooting stages(vegetative stages)	not applicable	not applicable	2015		Kunming Institute of Botany\, CAS		179		Guo Zhenhua Lab\,310# Lanhei Road\, Heilongtan\, Kunming\, China
	426	SRR6333436	Dendrocalamus latiflorus	RAD-Seq	140	1358121520	SAMN07976760	688966940	KUNMING INSTITUTE OF BOTANY, CAS	public	sra,fastq	s3	s3.us-east-1	SRX3432914	HiSeq X Ten	PAIRED	Reduced Representation	GENOMIC	ILLUMINA	2019-01-01T00:00:00Z	L3_029	SRP125872	PRJNA417139	L3_029	leaf	China	Asia	China: At Kunming Botanical Garden\, Kunming	Plant	Kunming\,China	6 months	shooting stages(vegetative stages)	not applicable	not applicable	2015		Kunming Institute of Botany\, CAS		180		Guo Zhenhua Lab\,311# Lanhei Road\, Heilongtan\, Kunming\, China
	427	SRR6333437	Dendrocalamus latiflorus	RAD-Seq	163	1892950360	SAMN07976677	954699666	KUNMING INSTITUTE OF BOTANY, CAS	public	fastq,sra	s3	s3.us-east-1	SRX3432913	HiSeq X Ten	PAIRED	Reduced Representation	GENOMIC	ILLUMINA	2019-01-01T00:00:00Z	L2_022	SRP125872	PRJNA417139	L2_022	leaf	China	Asia	China: At Kunming Botanical Garden\, Kunming	Plant	Kunming\,China	6 months	shooting stages(vegetative stages)	not applicable	not applicable	2015		Kunming Institute of Botany\, CAS		97		Guo Zhenhua Lab\,228# Lanhei Road\, Heilongtan\, Kunming\, China
	428	SRR6333438	Dendrocalamus latiflorus	RAD-Seq	280	3646398280	SAMN07976602	1693638061	KUNMING INSTITUTE OF BOTANY, CAS	public	sra,fastq	s3	s3.us-east-1	SRX3432912	HiSeq X Ten	PAIRED	Reduced Representation	GENOMIC	ILLUMINA	2019-01-01T00:00:00Z	L1_023	SRP125872	PRJNA417139	L1_023	leaf	China	Asia	China: At Kunming Botanical Garden\, Kunming	Plant	Kunming\,China	6 months	shooting stages(vegetative stages)	not applicable	not applicable	2015		Kunming Institute of Botany\, CAS		22		Guo Zhenhua Lab\,153# Lanhei Road\, Heilongtan\, Kunming\, China
	429	SRR6333439	Dendrocalamus latiflorus	RAD-Seq	280	3362122680	SAMN07976601	1564033915	KUNMING INSTITUTE OF BOTANY, CAS	public	fastq,sra	s3	s3.us-east-1	SRX3432911	HiSeq X Ten	PAIRED	Reduced Representation	GENOMIC	ILLUMINA	2019-01-01T00:00:00Z	L1_022	SRP125872	PRJNA417139	L1_022	leaf	China	Asia	China: At Kunming Botanical Garden\, Kunming	Plant	Kunming\,China	6 months	shooting stages(vegetative stages)	not applicable	not applicable	2015		Kunming Institute of Botany\, CAS		21		Guo Zhenhua Lab\,152# Lanhei Road\, Heilongtan\, Kunming\, China
	430	SRR6333440	Dendrocalamus latiflorus	RAD-Seq	280	3942758680	SAMN07976604	1847128451	KUNMING INSTITUTE OF BOTANY, CAS	public	fastq,sra	s3	s3.us-east-1	SRX3432910	HiSeq X Ten	PAIRED	Reduced Representation	GENOMIC	ILLUMINA	2019-01-01T00:00:00Z	L1_025	SRP125872	PRJNA417139	L1_025	leaf	China	Asia	China: At Kunming Botanical Garden\, Kunming	Plant	Kunming\,China	6 months	shooting stages(vegetative stages)	not applicable	not applicable	2015		Kunming Institute of Botany\, CAS		24		Guo Zhenhua Lab\,155# Lanhei Road\, Heilongtan\, Kunming\, China
	431	SRR6333441	Dendrocalamus latiflorus	RAD-Seq	280	2589695360	SAMN07976603	1209024591	KUNMING INSTITUTE OF BOTANY, CAS	public	sra,fastq	s3	s3.us-east-1	SRX3432909	HiSeq X Ten	PAIRED	Reduced Representation	GENOMIC	ILLUMINA	2019-01-01T00:00:00Z	L1_024	SRP125872	PRJNA417139	L1_024	leaf	China	Asia	China: At Kunming Botanical Garden\, Kunming	Plant	Kunming\,China	6 months	shooting stages(vegetative stages)	not applicable	not applicable	2015		Kunming Institute of Botany\, CAS		23		Guo Zhenhua Lab\,154# Lanhei Road\, Heilongtan\, Kunming\, China
	432	SRR6333442	Dendrocalamus latiflorus	RAD-Seq	280	3301885440	SAMN07976606	1526848191	KUNMING INSTITUTE OF BOTANY, CAS	public	sra,fastq	s3	s3.us-east-1	SRX3432908	HiSeq X Ten	PAIRED	Reduced Representation	GENOMIC	ILLUMINA	2019-01-01T00:00:00Z	L1_027	SRP125872	PRJNA417139	L1_027	leaf	China	Asia	China: At Kunming Botanical Garden\, Kunming	Plant	Kunming\,China	6 months	shooting stages(vegetative stages)	not applicable	not applicable	2015		Kunming Institute of Botany\, CAS		26		Guo Zhenhua Lab\,157# Lanhei Road\, Heilongtan\, Kunming\, China
	433	SRR6333443	Dendrocalamus latiflorus	RAD-Seq	223	1971459792	SAMN07976605	967797595	KUNMING INSTITUTE OF BOTANY, CAS	public	sra,fastq	s3	s3.us-east-1	SRX3432907	HiSeq X Ten	PAIRED	Reduced Representation	GENOMIC	ILLUMINA	2019-01-01T00:00:00Z	L1_026	SRP125872	PRJNA417139	L1_026	leaf	China	Asia	China: At Kunming Botanical Garden\, Kunming	Plant	Kunming\,China	6 months	shooting stages(vegetative stages)	not applicable	not applicable	2015		Kunming Institute of Botany\, CAS		25		Guo Zhenhua Lab\,156# Lanhei Road\, Heilongtan\, Kunming\, China
	434	SRR6333444	Dendrocalamus latiflorus	RAD-Seq	280	3358680360	SAMN07976608	1560468389	KUNMING INSTITUTE OF BOTANY, CAS	public	fastq,sra	s3	s3.us-east-1	SRX3432906	HiSeq X Ten	PAIRED	Reduced Representation	GENOMIC	ILLUMINA	2019-01-01T00:00:00Z	L1_029	SRP125872	PRJNA417139	L1_029	leaf	China	Asia	China: At Kunming Botanical Garden\, Kunming	Plant	Kunming\,China	6 months	shooting stages(vegetative stages)	not applicable	not applicable	2015		Kunming Institute of Botany\, CAS		28		Guo Zhenhua Lab\,159# Lanhei Road\, Heilongtan\, Kunming\, China
	435	SRR6333445	Dendrocalamus latiflorus	RAD-Seq	235	1581243020	SAMN07976607	760639056	KUNMING INSTITUTE OF BOTANY, CAS	public	sra,fastq	s3	s3.us-east-1	SRX3432905	HiSeq X Ten	PAIRED	Reduced Representation	GENOMIC	ILLUMINA	2019-01-01T00:00:00Z	L1_028	SRP125872	PRJNA417139	L1_028	leaf	China	Asia	China: At Kunming Botanical Garden\, Kunming	Plant	Kunming\,China	6 months	shooting stages(vegetative stages)	not applicable	not applicable	2015		Kunming Institute of Botany\, CAS		27		Guo Zhenhua Lab\,158# Lanhei Road\, Heilongtan\, Kunming\, China
	436	SRR6333446	Dendrocalamus latiflorus	RAD-Seq	251	2741675160	SAMN07976610	1305846206	KUNMING INSTITUTE OF BOTANY, CAS	public	sra,fastq	s3	s3.us-east-1	SRX3432904	HiSeq X Ten	PAIRED	Reduced Representation	GENOMIC	ILLUMINA	2019-01-01T00:00:00Z	L1_031	SRP125872	PRJNA417139	L1_031	leaf	China	Asia	China: At Kunming Botanical Garden\, Kunming	Plant	Kunming\,China	6 months	shooting stages(vegetative stages)	not applicable	not applicable	2015		Kunming Institute of Botany\, CAS		30		Guo Zhenhua Lab\,161# Lanhei Road\, Heilongtan\, Kunming\, China
	437	SRR6333447	Dendrocalamus latiflorus	RAD-Seq	257	1317581616	SAMN07976609	621736526	KUNMING INSTITUTE OF BOTANY, CAS	public	sra,fastq	s3	s3.us-east-1	SRX3432903	HiSeq X Ten	PAIRED	Reduced Representation	GENOMIC	ILLUMINA	2019-01-01T00:00:00Z	L1_030	SRP125872	PRJNA417139	L1_030	leaf	China	Asia	China: At Kunming Botanical Garden\, Kunming	Plant	Kunming\,China	6 months	shooting stages(vegetative stages)	not applicable	not applicable	2015		Kunming Institute of Botany\, CAS		29		Guo Zhenhua Lab\,160# Lanhei Road\, Heilongtan\, Kunming\, China
	438	SRR6333448	Dendrocalamus latiflorus	RAD-Seq	279	2967809880	SAMN07976742	1427200174	KUNMING INSTITUTE OF BOTANY, CAS	public	fastq,sra	s3	s3.us-east-1	SRX3432902	HiSeq X Ten	PAIRED	Reduced Representation	GENOMIC	ILLUMINA	2019-01-01T00:00:00Z	L3_010	SRP125872	PRJNA417139	L3_010	leaf	China	Asia	China: At Kunming Botanical Garden\, Kunming	Plant	Kunming\,China	6 months	shooting stages(vegetative stages)	not applicable	not applicable	2015		Kunming Institute of Botany\, CAS		162		Guo Zhenhua Lab\,293# Lanhei Road\, Heilongtan\, Kunming\, China
	439	SRR6333449	Dendrocalamus latiflorus	RAD-Seq	271	3038338778	SAMN07976741	1457446806	KUNMING INSTITUTE OF BOTANY, CAS	public	fastq,sra	s3	s3.us-east-1	SRX3432901	HiSeq X Ten	PAIRED	Reduced Representation	GENOMIC	ILLUMINA	2019-01-01T00:00:00Z	L3_009	SRP125872	PRJNA417139	L3_009	leaf	China	Asia	China: At Kunming Botanical Garden\, Kunming	Plant	Kunming\,China	6 months	shooting stages(vegetative stages)	not applicable	not applicable	2015		Kunming Institute of Botany\, CAS		161		Guo Zhenhua Lab\,292# Lanhei Road\, Heilongtan\, Kunming\, China
	440	SRR6333450	Dendrocalamus latiflorus	RAD-Seq	280	2588607280	SAMN07976744	1244236974	KUNMING INSTITUTE OF BOTANY, CAS	public	sra,fastq	s3	s3.us-east-1	SRX3432900	HiSeq X Ten	PAIRED	Reduced Representation	GENOMIC	ILLUMINA	2019-01-01T00:00:00Z	L3_012	SRP125872	PRJNA417139	L3_012	leaf	China	Asia	China: At Kunming Botanical Garden\, Kunming	Plant	Kunming\,China	6 months	shooting stages(vegetative stages)	not applicable	not applicable	2015		Kunming Institute of Botany\, CAS		164		Guo Zhenhua Lab\,295# Lanhei Road\, Heilongtan\, Kunming\, China
	441	SRR6333451	Dendrocalamus latiflorus	RAD-Seq	280	2240261240	SAMN07976743	1071939226	KUNMING INSTITUTE OF BOTANY, CAS	public	sra,fastq	s3	s3.us-east-1	SRX3432899	HiSeq X Ten	PAIRED	Reduced Representation	GENOMIC	ILLUMINA	2019-01-01T00:00:00Z	L3_011	SRP125872	PRJNA417139	L3_011	leaf	China	Asia	China: At Kunming Botanical Garden\, Kunming	Plant	Kunming\,China	6 months	shooting stages(vegetative stages)	not applicable	not applicable	2015		Kunming Institute of Botany\, CAS		163		Guo Zhenhua Lab\,294# Lanhei Road\, Heilongtan\, Kunming\, China
	442	SRR6333452	Dendrocalamus latiflorus	RAD-Seq	280	2551998680	SAMN07976746	1243533355	KUNMING INSTITUTE OF BOTANY, CAS	public	fastq,sra	s3	s3.us-east-1	SRX3432898	HiSeq X Ten	PAIRED	Reduced Representation	GENOMIC	ILLUMINA	2019-01-01T00:00:00Z	L3_014	SRP125872	PRJNA417139	L3_014	leaf	China	Asia	China: At Kunming Botanical Garden\, Kunming	Plant	Kunming\,China	6 months	shooting stages(vegetative stages)	not applicable	not applicable	2015		Kunming Institute of Botany\, CAS		166		Guo Zhenhua Lab\,297# Lanhei Road\, Heilongtan\, Kunming\, China
	443	SRR6333453	Dendrocalamus latiflorus	RAD-Seq	280	2007782280	SAMN07976745	958358096	KUNMING INSTITUTE OF BOTANY, CAS	public	sra,fastq	s3	s3.us-east-1	SRX3432897	HiSeq X Ten	PAIRED	Reduced Representation	GENOMIC	ILLUMINA	2019-01-01T00:00:00Z	L3_013	SRP125872	PRJNA417139	L3_013	leaf	China	Asia	China: At Kunming Botanical Garden\, Kunming	Plant	Kunming\,China	6 months	shooting stages(vegetative stages)	not applicable	not applicable	2015		Kunming Institute of Botany\, CAS		165		Guo Zhenhua Lab\,296# Lanhei Road\, Heilongtan\, Kunming\, China
	444	SRR6333454	Dendrocalamus latiflorus	RAD-Seq	280	2445633120	SAMN07976748	1169815906	KUNMING INSTITUTE OF BOTANY, CAS	public	sra,fastq	s3	s3.us-east-1	SRX3432896	HiSeq X Ten	PAIRED	Reduced Representation	GENOMIC	ILLUMINA	2019-01-01T00:00:00Z	L3_016	SRP125872	PRJNA417139	L3_016	leaf	China	Asia	China: At Kunming Botanical Garden\, Kunming	Plant	Kunming\,China	6 months	shooting stages(vegetative stages)	not applicable	not applicable	2015		Kunming Institute of Botany\, CAS		168		Guo Zhenhua Lab\,299# Lanhei Road\, Heilongtan\, Kunming\, China
	445	SRR6333455	Dendrocalamus latiflorus	RAD-Seq	280	3347872920	SAMN07976747	1597543272	KUNMING INSTITUTE OF BOTANY, CAS	public	fastq,sra	s3	s3.us-east-1	SRX3432895	HiSeq X Ten	PAIRED	Reduced Representation	GENOMIC	ILLUMINA	2019-01-01T00:00:00Z	L3_015	SRP125872	PRJNA417139	L3_015	leaf	China	Asia	China: At Kunming Botanical Garden\, Kunming	Plant	Kunming\,China	6 months	shooting stages(vegetative stages)	not applicable	not applicable	2015		Kunming Institute of Botany\, CAS		167		Guo Zhenhua Lab\,298# Lanhei Road\, Heilongtan\, Kunming\, China
	446	SRR6333456	Dendrocalamus latiflorus	RAD-Seq	280	1935777200	SAMN07976750	924724630	KUNMING INSTITUTE OF BOTANY, CAS	public	sra,fastq	s3	s3.us-east-1	SRX3432894	HiSeq X Ten	PAIRED	Reduced Representation	GENOMIC	ILLUMINA	2019-01-01T00:00:00Z	L3_018	SRP125872	PRJNA417139	L3_018	leaf	China	Asia	China: At Kunming Botanical Garden\, Kunming	Plant	Kunming\,China	6 months	shooting stages(vegetative stages)	not applicable	not applicable	2015		Kunming Institute of Botany\, CAS		170		Guo Zhenhua Lab\,301# Lanhei Road\, Heilongtan\, Kunming\, China
	447	SRR6333457	Dendrocalamus latiflorus	RAD-Seq	280	2692317320	SAMN07976749	1292641048	KUNMING INSTITUTE OF BOTANY, CAS	public	sra,fastq	s3	s3.us-east-1	SRX3432893	HiSeq X Ten	PAIRED	Reduced Representation	GENOMIC	ILLUMINA	2019-01-01T00:00:00Z	L3_017	SRP125872	PRJNA417139	L3_017	leaf	China	Asia	China: At Kunming Botanical Garden\, Kunming	Plant	Kunming\,China	6 months	shooting stages(vegetative stages)	not applicable	not applicable	2015		Kunming Institute of Botany\, CAS		169		Guo Zhenhua Lab\,300# Lanhei Road\, Heilongtan\, Kunming\, China
	448	SRR6333458	Dendrocalamus latiflorus	RAD-Seq	280	981500800	SAMN07976630	473326184	KUNMING INSTITUTE OF BOTANY, CAS	public	sra,fastq	s3	s3.us-east-1	SRX3432892	HiSeq X Ten	PAIRED	Reduced Representation	GENOMIC	ILLUMINA	2019-01-01T00:00:00Z	L1_052	SRP125872	PRJNA417139	L1_052	leaf	China	Asia	China: At Kunming Botanical Garden\, Kunming	Plant	Kunming\,China	6 months	shooting stages(vegetative stages)	not applicable	not applicable	2015		Kunming Institute of Botany\, CAS		50		Guo Zhenhua Lab\,181# Lanhei Road\, Heilongtan\, Kunming\, China
	449	SRR6333459	Dendrocalamus latiflorus	RAD-Seq	280	2556221640	SAMN07976629	1235824544	KUNMING INSTITUTE OF BOTANY, CAS	public	fastq,sra	s3	s3.us-east-1	SRX3432891	HiSeq X Ten	PAIRED	Reduced Representation	GENOMIC	ILLUMINA	2019-01-01T00:00:00Z	L1_051	SRP125872	PRJNA417139	L1_051	leaf	China	Asia	China: At Kunming Botanical Garden\, Kunming	Plant	Kunming\,China	6 months	shooting stages(vegetative stages)	not applicable	not applicable	2015		Kunming Institute of Botany\, CAS		49		Guo Zhenhua Lab\,180# Lanhei Road\, Heilongtan\, Kunming\, China
	450	SRR6333460	Dendrocalamus latiflorus	RAD-Seq	280	2139922960	SAMN07976623	1027048917	KUNMING INSTITUTE OF BOTANY, CAS	public	sra,fastq	s3	s3.us-east-1	SRX3432890	HiSeq X Ten	PAIRED	Reduced Representation	GENOMIC	ILLUMINA	2019-01-01T00:00:00Z	L1_045	SRP125872	PRJNA417139	L1_045	leaf	China	Asia	China: At Kunming Botanical Garden\, Kunming	Plant	Kunming\,China	6 months	shooting stages(vegetative stages)	not applicable	not applicable	2015		Kunming Institute of Botany\, CAS		43		Guo Zhenhua Lab\,174# Lanhei Road\, Heilongtan\, Kunming\, China
	451	SRR6333461	Dendrocalamus latiflorus	RAD-Seq	280	1581358240	SAMN07976622	776168932	KUNMING INSTITUTE OF BOTANY, CAS	public	sra,fastq	s3	s3.us-east-1	SRX3432889	HiSeq X Ten	PAIRED	Reduced Representation	GENOMIC	ILLUMINA	2019-01-01T00:00:00Z	L1_044	SRP125872	PRJNA417139	L1_044	leaf	China	Asia	China: At Kunming Botanical Garden\, Kunming	Plant	Kunming\,China	6 months	shooting stages(vegetative stages)	not applicable	not applicable	2015		Kunming Institute of Botany\, CAS		42		Guo Zhenhua Lab\,173# Lanhei Road\, Heilongtan\, Kunming\, China
	452	SRR6333462	Dendrocalamus latiflorus	RAD-Seq	271	1897315140	SAMN07976613	889146676	KUNMING INSTITUTE OF BOTANY, CAS	public	fastq,sra	s3	s3.us-east-1	SRX3432888	HiSeq X Ten	PAIRED	Reduced Representation	GENOMIC	ILLUMINA	2019-01-01T00:00:00Z	L1_034	SRP125872	PRJNA417139	L1_034	leaf	China	Asia	China: At Kunming Botanical Garden\, Kunming	Plant	Kunming\,China	6 months	shooting stages(vegetative stages)	not applicable	not applicable	2015		Kunming Institute of Botany\, CAS		33		Guo Zhenhua Lab\,164# Lanhei Road\, Heilongtan\, Kunming\, China
	453	SRR6333463	Dendrocalamus latiflorus	RAD-Seq	280	2363388720	SAMN07976614	1090952172	KUNMING INSTITUTE OF BOTANY, CAS	public	fastq,sra	s3	s3.us-east-1	SRX3432887	HiSeq X Ten	PAIRED	Reduced Representation	GENOMIC	ILLUMINA	2019-01-01T00:00:00Z	L1_035	SRP125872	PRJNA417139	L1_035	leaf	China	Asia	China: At Kunming Botanical Garden\, Kunming	Plant	Kunming\,China	6 months	shooting stages(vegetative stages)	not applicable	not applicable	2015		Kunming Institute of Botany\, CAS		34		Guo Zhenhua Lab\,165# Lanhei Road\, Heilongtan\, Kunming\, China
	454	SRR6333464	Dendrocalamus latiflorus	RAD-Seq	246	3076828720	SAMN07976611	1471996406	KUNMING INSTITUTE OF BOTANY, CAS	public	sra,fastq	s3	s3.us-east-1	SRX3432886	HiSeq X Ten	PAIRED	Reduced Representation	GENOMIC	ILLUMINA	2019-01-01T00:00:00Z	L1_032	SRP125872	PRJNA417139	L1_032	leaf	China	Asia	China: At Kunming Botanical Garden\, Kunming	Plant	Kunming\,China	6 months	shooting stages(vegetative stages)	not applicable	not applicable	2015		Kunming Institute of Botany\, CAS		31		Guo Zhenhua Lab\,162# Lanhei Road\, Heilongtan\, Kunming\, China
	455	SRR6333465	Dendrocalamus latiflorus	RAD-Seq	280	1790904920	SAMN07976612	833135200	KUNMING INSTITUTE OF BOTANY, CAS	public	sra,fastq	s3	s3.us-east-1	SRX3432885	HiSeq X Ten	PAIRED	Reduced Representation	GENOMIC	ILLUMINA	2019-01-01T00:00:00Z	L1_033	SRP125872	PRJNA417139	L1_033	leaf	China	Asia	China: At Kunming Botanical Garden\, Kunming	Plant	Kunming\,China	6 months	shooting stages(vegetative stages)	not applicable	not applicable	2015		Kunming Institute of Botany\, CAS		32		Guo Zhenhua Lab\,163# Lanhei Road\, Heilongtan\, Kunming\, China
	456	SRR6333466	Dendrocalamus latiflorus	RAD-Seq	280	2512049400	SAMN07976617	1164842908	KUNMING INSTITUTE OF BOTANY, CAS	public	sra,fastq	s3	s3.us-east-1	SRX3432884	HiSeq X Ten	PAIRED	Reduced Representation	GENOMIC	ILLUMINA	2019-01-01T00:00:00Z	L1_038	SRP125872	PRJNA417139	L1_038	leaf	China	Asia	China: At Kunming Botanical Garden\, Kunming	Plant	Kunming\,China	6 months	shooting stages(vegetative stages)	not applicable	not applicable	2015		Kunming Institute of Botany\, CAS		37		Guo Zhenhua Lab\,168# Lanhei Road\, Heilongtan\, Kunming\, China
	457	SRR6333467	Dendrocalamus latiflorus	RAD-Seq	268	3395788200	SAMN07976618	1591022830	KUNMING INSTITUTE OF BOTANY, CAS	public	fastq,sra	s3	s3.us-east-1	SRX3432883	HiSeq X Ten	PAIRED	Reduced Representation	GENOMIC	ILLUMINA	2019-01-01T00:00:00Z	L1_039	SRP125872	PRJNA417139	L1_039	leaf	China	Asia	China: At Kunming Botanical Garden\, Kunming	Plant	Kunming\,China	6 months	shooting stages(vegetative stages)	not applicable	not applicable	2015		Kunming Institute of Botany\, CAS		38		Guo Zhenhua Lab\,169# Lanhei Road\, Heilongtan\, Kunming\, China
	458	SRR6333468	Dendrocalamus latiflorus	RAD-Seq	280	2661118320	SAMN07976615	1238418162	KUNMING INSTITUTE OF BOTANY, CAS	public	sra,fastq	s3	s3.us-east-1	SRX3432882	HiSeq X Ten	PAIRED	Reduced Representation	GENOMIC	ILLUMINA	2019-01-01T00:00:00Z	L1_036	SRP125872	PRJNA417139	L1_036	leaf	China	Asia	China: At Kunming Botanical Garden\, Kunming	Plant	Kunming\,China	6 months	shooting stages(vegetative stages)	not applicable	not applicable	2015		Kunming Institute of Botany\, CAS		35		Guo Zhenhua Lab\,166# Lanhei Road\, Heilongtan\, Kunming\, China
	459	SRR6333469	Dendrocalamus latiflorus	RAD-Seq	280	2489189920	SAMN07976616	1160605281	KUNMING INSTITUTE OF BOTANY, CAS	public	sra,fastq	s3	s3.us-east-1	SRX3432881	HiSeq X Ten	PAIRED	Reduced Representation	GENOMIC	ILLUMINA	2019-01-01T00:00:00Z	L1_037	SRP125872	PRJNA417139	L1_037	leaf	China	Asia	China: At Kunming Botanical Garden\, Kunming	Plant	Kunming\,China	6 months	shooting stages(vegetative stages)	not applicable	not applicable	2015		Kunming Institute of Botany\, CAS		36		Guo Zhenhua Lab\,167# Lanhei Road\, Heilongtan\, Kunming\, China
	460	SRR6333470	Dendrocalamus latiflorus	RAD-Seq	280	539535080	SAMN07976619	263124777	KUNMING INSTITUTE OF BOTANY, CAS	public	fastq,sra	s3	s3.us-east-1	SRX3432880	HiSeq X Ten	PAIRED	Reduced Representation	GENOMIC	ILLUMINA	2019-01-01T00:00:00Z	L1_041	SRP125872	PRJNA417139	L1_041	leaf	China	Asia	China: At Kunming Botanical Garden\, Kunming	Plant	Kunming\,China	6 months	shooting stages(vegetative stages)	not applicable	not applicable	2015		Kunming Institute of Botany\, CAS		39		Guo Zhenhua Lab\,170# Lanhei Road\, Heilongtan\, Kunming\, China
	461	SRR6333471	Dendrocalamus latiflorus	RAD-Seq	280	2648352840	SAMN07976620	1278092030	KUNMING INSTITUTE OF BOTANY, CAS	public	fastq,sra	s3	s3.us-east-1	SRX3432879	HiSeq X Ten	PAIRED	Reduced Representation	GENOMIC	ILLUMINA	2019-01-01T00:00:00Z	L1_042	SRP125872	PRJNA417139	L1_042	leaf	China	Asia	China: At Kunming Botanical Garden\, Kunming	Plant	Kunming\,China	6 months	shooting stages(vegetative stages)	not applicable	not applicable	2015		Kunming Institute of Botany\, CAS		40		Guo Zhenhua Lab\,171# Lanhei Road\, Heilongtan\, Kunming\, China
	462	SRR6333472	Dendrocalamus latiflorus	RAD-Seq	140	1608354274	SAMN07976672	814722089	KUNMING INSTITUTE OF BOTANY, CAS	public	sra,fastq	s3	s3.us-east-1	SRX3432878	HiSeq X Ten	PAIRED	Reduced Representation	GENOMIC	ILLUMINA	2019-01-01T00:00:00Z	L2_016	SRP125872	PRJNA417139	L2_016	leaf	China	Asia	China: At Kunming Botanical Garden\, Kunming	Plant	Kunming\,China	6 months	shooting stages(vegetative stages)	not applicable	not applicable	2015		Kunming Institute of Botany\, CAS		92		Guo Zhenhua Lab\,223# Lanhei Road\, Heilongtan\, Kunming\, China
	463	SRR6333473	Dendrocalamus latiflorus	RAD-Seq	280	2805166000	SAMN07976621	1350404666	KUNMING INSTITUTE OF BOTANY, CAS	public	fastq,sra	s3	s3.us-east-1	SRX3432877	HiSeq X Ten	PAIRED	Reduced Representation	GENOMIC	ILLUMINA	2019-01-01T00:00:00Z	L1_043	SRP125872	PRJNA417139	L1_043	leaf	China	Asia	China: At Kunming Botanical Garden\, Kunming	Plant	Kunming\,China	6 months	shooting stages(vegetative stages)	not applicable	not applicable	2015		Kunming Institute of Botany\, CAS		41		Guo Zhenhua Lab\,172# Lanhei Road\, Heilongtan\, Kunming\, China
	464	SRR6333474	Dendrocalamus latiflorus	RAD-Seq	280	1666509320	SAMN07976631	804627092	KUNMING INSTITUTE OF BOTANY, CAS	public	sra,fastq	s3	s3.us-east-1	SRX3432876	HiSeq X Ten	PAIRED	Reduced Representation	GENOMIC	ILLUMINA	2019-01-01T00:00:00Z	L1_053	SRP125872	PRJNA417139	L1_053	leaf	China	Asia	China: At Kunming Botanical Garden\, Kunming	Plant	Kunming\,China	6 months	shooting stages(vegetative stages)	not applicable	not applicable	2015		Kunming Institute of Botany\, CAS		51		Guo Zhenhua Lab\,182# Lanhei Road\, Heilongtan\, Kunming\, China
	465	SRR6333475	Dendrocalamus latiflorus	RAD-Seq	280	1933458800	SAMN07976632	934188655	KUNMING INSTITUTE OF BOTANY, CAS	public	sra,fastq	s3	s3.us-east-1	SRX3432875	HiSeq X Ten	PAIRED	Reduced Representation	GENOMIC	ILLUMINA	2019-01-01T00:00:00Z	L1_054	SRP125872	PRJNA417139	L1_054	leaf	China	Asia	China: At Kunming Botanical Garden\, Kunming	Plant	Kunming\,China	6 months	shooting stages(vegetative stages)	not applicable	not applicable	2015		Kunming Institute of Botany\, CAS		52		Guo Zhenhua Lab\,183# Lanhei Road\, Heilongtan\, Kunming\, China
	466	SRR6333476	Dendrocalamus latiflorus	RAD-Seq	280	3108740040	SAMN07976633	1520218450	KUNMING INSTITUTE OF BOTANY, CAS	public	fastq,sra	s3	s3.us-east-1	SRX3432874	HiSeq X Ten	PAIRED	Reduced Representation	GENOMIC	ILLUMINA	2019-01-01T00:00:00Z	L1_055	SRP125872	PRJNA417139	L1_055	leaf	China	Asia	China: At Kunming Botanical Garden\, Kunming	Plant	Kunming\,China	6 months	shooting stages(vegetative stages)	not applicable	not applicable	2015		Kunming Institute of Botany\, CAS		53		Guo Zhenhua Lab\,184# Lanhei Road\, Heilongtan\, Kunming\, China
	467	SRR6333477	Dendrocalamus latiflorus	RAD-Seq	280	2674851480	SAMN07976634	1293130653	KUNMING INSTITUTE OF BOTANY, CAS	public	fastq,sra	s3	s3.us-east-1	SRX3432873	HiSeq X Ten	PAIRED	Reduced Representation	GENOMIC	ILLUMINA	2019-01-01T00:00:00Z	L1_056	SRP125872	PRJNA417139	L1_056	leaf	China	Asia	China: At Kunming Botanical Garden\, Kunming	Plant	Kunming\,China	6 months	shooting stages(vegetative stages)	not applicable	not applicable	2015		Kunming Institute of Botany\, CAS		54		Guo Zhenhua Lab\,185# Lanhei Road\, Heilongtan\, Kunming\, China
	468	SRR6333478	Dendrocalamus latiflorus	RAD-Seq	280	3539150160	SAMN07976635	1707544574	KUNMING INSTITUTE OF BOTANY, CAS	public	fastq,sra	s3	s3.us-east-1	SRX3432872	HiSeq X Ten	PAIRED	Reduced Representation	GENOMIC	ILLUMINA	2019-01-01T00:00:00Z	L1_057	SRP125872	PRJNA417139	L1_057	leaf	China	Asia	China: At Kunming Botanical Garden\, Kunming	Plant	Kunming\,China	6 months	shooting stages(vegetative stages)	not applicable	not applicable	2015		Kunming Institute of Botany\, CAS		55		Guo Zhenhua Lab\,186# Lanhei Road\, Heilongtan\, Kunming\, China
	469	SRR6333479	Dendrocalamus latiflorus	RAD-Seq	280	3653485360	SAMN07976636	1756502450	KUNMING INSTITUTE OF BOTANY, CAS	public	sra,fastq	s3	s3.us-east-1	SRX3432871	HiSeq X Ten	PAIRED	Reduced Representation	GENOMIC	ILLUMINA	2019-01-01T00:00:00Z	L1_058	SRP125872	PRJNA417139	L1_058	leaf	China	Asia	China: At Kunming Botanical Garden\, Kunming	Plant	Kunming\,China	6 months	shooting stages(vegetative stages)	not applicable	not applicable	2015		Kunming Institute of Botany\, CAS		56		Guo Zhenhua Lab\,187# Lanhei Road\, Heilongtan\, Kunming\, China
	470	SRR6333480	Dendrocalamus latiflorus	RAD-Seq	159	2002250320	SAMN07976637	913937729	KUNMING INSTITUTE OF BOTANY, CAS	public	sra,fastq	s3	s3.us-east-1	SRX3432870	HiSeq X Ten	PAIRED	Reduced Representation	GENOMIC	ILLUMINA	2019-01-01T00:00:00Z	L1_059	SRP125872	PRJNA417139	L1_059	leaf	China	Asia	China: At Kunming Botanical Garden\, Kunming	Plant	Kunming\,China	6 months	shooting stages(vegetative stages)	not applicable	not applicable	2015		Kunming Institute of Botany\, CAS		57		Guo Zhenhua Lab\,188# Lanhei Road\, Heilongtan\, Kunming\, China
	471	SRR6333481	Dendrocalamus latiflorus	RAD-Seq	140	788844420	SAMN07976638	460178285	KUNMING INSTITUTE OF BOTANY, CAS	public	sra,fastq	s3	s3.us-east-1	SRX3432869	HiSeq X Ten	PAIRED	Reduced Representation	GENOMIC	ILLUMINA	2019-01-01T00:00:00Z	L1_061	SRP125872	PRJNA417139	L1_061	leaf	China	Asia	China: At Kunming Botanical Garden\, Kunming	Plant	Kunming\,China	6 months	shooting stages(vegetative stages)	not applicable	not applicable	2015		Kunming Institute of Botany\, CAS		58		Guo Zhenhua Lab\,189# Lanhei Road\, Heilongtan\, Kunming\, China
	472	SRR6333482	Dendrocalamus latiflorus	RAD-Seq	140	702663785	SAMN07976639	410465968	KUNMING INSTITUTE OF BOTANY, CAS	public	fastq,sra	s3	s3.us-east-1	SRX3432868	HiSeq X Ten	PAIRED	Reduced Representation	GENOMIC	ILLUMINA	2019-01-01T00:00:00Z	L1_062	SRP125872	PRJNA417139	L1_062	leaf	China	Asia	China: At Kunming Botanical Garden\, Kunming	Plant	Kunming\,China	6 months	shooting stages(vegetative stages)	not applicable	not applicable	2015		Kunming Institute of Botany\, CAS		59		Guo Zhenhua Lab\,190# Lanhei Road\, Heilongtan\, Kunming\, China
	473	SRR6333483	Dendrocalamus latiflorus	RAD-Seq	150	663779426	SAMN07976640	379155663	KUNMING INSTITUTE OF BOTANY, CAS	public	sra,fastq	s3	s3.us-east-1	SRX3432867	HiSeq X Ten	PAIRED	Reduced Representation	GENOMIC	ILLUMINA	2019-01-01T00:00:00Z	L1_063	SRP125872	PRJNA417139	L1_063	leaf	China	Asia	China: At Kunming Botanical Garden\, Kunming	Plant	Kunming\,China	6 months	shooting stages(vegetative stages)	not applicable	not applicable	2015		Kunming Institute of Botany\, CAS		60		Guo Zhenhua Lab\,191# Lanhei Road\, Heilongtan\, Kunming\, China
	474	SRR6333484	Dendrocalamus latiflorus	RAD-Seq	140	1092279580	SAMN07976671	557652705	KUNMING INSTITUTE OF BOTANY, CAS	public	sra,fastq	s3	s3.us-east-1	SRX3432866	HiSeq X Ten	PAIRED	Reduced Representation	GENOMIC	ILLUMINA	2019-01-01T00:00:00Z	L2_015	SRP125872	PRJNA417139	L2_015	leaf	China	Asia	China: At Kunming Botanical Garden\, Kunming	Plant	Kunming\,China	6 months	shooting stages(vegetative stages)	not applicable	not applicable	2015		Kunming Institute of Botany\, CAS		91		Guo Zhenhua Lab\,222# Lanhei Road\, Heilongtan\, Kunming\, China
	475	SRR6333485	Dendrocalamus latiflorus	RAD-Seq	166	1712831260	SAMN07976678	862431032	KUNMING INSTITUTE OF BOTANY, CAS	public	fastq,sra	s3	s3.us-east-1	SRX3432865	HiSeq X Ten	PAIRED	Reduced Representation	GENOMIC	ILLUMINA	2019-01-01T00:00:00Z	L2_023	SRP125872	PRJNA417139	L2_023	leaf	China	Asia	China: At Kunming Botanical Garden\, Kunming	Plant	Kunming\,China	6 months	shooting stages(vegetative stages)	not applicable	not applicable	2015		Kunming Institute of Botany\, CAS		98		Guo Zhenhua Lab\,229# Lanhei Road\, Heilongtan\, Kunming\, China
	476	SRR6333486	Dendrocalamus latiflorus	RAD-Seq	142	974245271	SAMN07976695	497646411	KUNMING INSTITUTE OF BOTANY, CAS	public	fastq,sra	s3	s3.us-east-1	SRX3432864	HiSeq X Ten	PAIRED	Reduced Representation	GENOMIC	ILLUMINA	2019-01-01T00:00:00Z	L2_041	SRP125872	PRJNA417139	L2_041	leaf	China	Asia	China: At Kunming Botanical Garden\, Kunming	Plant	Kunming\,China	6 months	shooting stages(vegetative stages)	not applicable	not applicable	2015		Kunming Institute of Botany\, CAS		115		Guo Zhenhua Lab\,246# Lanhei Road\, Heilongtan\, Kunming\, China
	477	SRR6333487	Dendrocalamus latiflorus	RAD-Seq	141	1719618740	SAMN07976696	877297283	KUNMING INSTITUTE OF BOTANY, CAS	public	sra,fastq	s3	s3.us-east-1	SRX3432863	HiSeq X Ten	PAIRED	Reduced Representation	GENOMIC	ILLUMINA	2019-01-01T00:00:00Z	L2_042	SRP125872	PRJNA417139	L2_042	leaf	China	Asia	China: At Kunming Botanical Garden\, Kunming	Plant	Kunming\,China	6 months	shooting stages(vegetative stages)	not applicable	not applicable	2015		Kunming Institute of Botany\, CAS		116		Guo Zhenhua Lab\,247# Lanhei Road\, Heilongtan\, Kunming\, China
	478	SRR6333488	Dendrocalamus latiflorus	RAD-Seq	140	858645345	SAMN07976697	438424521	KUNMING INSTITUTE OF BOTANY, CAS	public	sra,fastq	s3	s3.us-east-1	SRX3432862	HiSeq X Ten	PAIRED	Reduced Representation	GENOMIC	ILLUMINA	2019-01-01T00:00:00Z	L2_043	SRP125872	PRJNA417139	L2_043	leaf	China	Asia	China: At Kunming Botanical Garden\, Kunming	Plant	Kunming\,China	6 months	shooting stages(vegetative stages)	not applicable	not applicable	2015		Kunming Institute of Botany\, CAS		117		Guo Zhenhua Lab\,248# Lanhei Road\, Heilongtan\, Kunming\, China
	479	SRR6333489	Dendrocalamus latiflorus	RAD-Seq	140	1014372380	SAMN07976698	521601900	KUNMING INSTITUTE OF BOTANY, CAS	public	sra,fastq	s3	s3.us-east-1	SRX3432861	HiSeq X Ten	PAIRED	Reduced Representation	GENOMIC	ILLUMINA	2019-01-01T00:00:00Z	L2_044	SRP125872	PRJNA417139	L2_044	leaf	China	Asia	China: At Kunming Botanical Garden\, Kunming	Plant	Kunming\,China	6 months	shooting stages(vegetative stages)	not applicable	not applicable	2015		Kunming Institute of Botany\, CAS		118		Guo Zhenhua Lab\,249# Lanhei Road\, Heilongtan\, Kunming\, China
	480	SRR6333490	Dendrocalamus latiflorus	RAD-Seq	276	1220823800	SAMN07976691	593459366	KUNMING INSTITUTE OF BOTANY, CAS	public	sra,fastq	s3	s3.us-east-1	SRX3432860	HiSeq X Ten	PAIRED	Reduced Representation	GENOMIC	ILLUMINA	2019-01-01T00:00:00Z	L2_036	SRP125872	PRJNA417139	L2_036	leaf	China	Asia	China: At Kunming Botanical Garden\, Kunming	Plant	Kunming\,China	6 months	shooting stages(vegetative stages)	not applicable	not applicable	2015		Kunming Institute of Botany\, CAS		111		Guo Zhenhua Lab\,242# Lanhei Road\, Heilongtan\, Kunming\, China
	481	SRR6333491	Dendrocalamus latiflorus	RAD-Seq	192	1923108378	SAMN07976692	957018093	KUNMING INSTITUTE OF BOTANY, CAS	public	sra,fastq	s3	s3.us-east-1	SRX3432859	HiSeq X Ten	PAIRED	Reduced Representation	GENOMIC	ILLUMINA	2019-01-01T00:00:00Z	L2_037	SRP125872	PRJNA417139	L2_037	leaf	China	Asia	China: At Kunming Botanical Garden\, Kunming	Plant	Kunming\,China	6 months	shooting stages(vegetative stages)	not applicable	not applicable	2015		Kunming Institute of Botany\, CAS		112		Guo Zhenhua Lab\,243# Lanhei Road\, Heilongtan\, Kunming\, China
	482	SRR6333492	Dendrocalamus latiflorus	RAD-Seq	140	1256306100	SAMN07976693	637730978	KUNMING INSTITUTE OF BOTANY, CAS	public	fastq,sra	s3	s3.us-east-1	SRX3432858	HiSeq X Ten	PAIRED	Reduced Representation	GENOMIC	ILLUMINA	2019-01-01T00:00:00Z	L2_038	SRP125872	PRJNA417139	L2_038	leaf	China	Asia	China: At Kunming Botanical Garden\, Kunming	Plant	Kunming\,China	6 months	shooting stages(vegetative stages)	not applicable	not applicable	2015		Kunming Institute of Botany\, CAS		113		Guo Zhenhua Lab\,244# Lanhei Road\, Heilongtan\, Kunming\, China
	483	SRR6333493	Dendrocalamus latiflorus	RAD-Seq	140	1490954929	SAMN07976694	766144523	KUNMING INSTITUTE OF BOTANY, CAS	public	sra,fastq	s3	s3.us-east-1	SRX3432857	HiSeq X Ten	PAIRED	Reduced Representation	GENOMIC	ILLUMINA	2019-01-01T00:00:00Z	L2_039	SRP125872	PRJNA417139	L2_039	leaf	China	Asia	China: At Kunming Botanical Garden\, Kunming	Plant	Kunming\,China	6 months	shooting stages(vegetative stages)	not applicable	not applicable	2015		Kunming Institute of Botany\, CAS		114		Guo Zhenhua Lab\,245# Lanhei Road\, Heilongtan\, Kunming\, China
	484	SRR6333494	Dendrocalamus latiflorus	RAD-Seq	155	1383388440	SAMN07976673	704837060	KUNMING INSTITUTE OF BOTANY, CAS	public	sra,fastq	s3	s3.us-east-1	SRX3432856	HiSeq X Ten	PAIRED	Reduced Representation	GENOMIC	ILLUMINA	2019-01-01T00:00:00Z	L2_017	SRP125872	PRJNA417139	L2_017	leaf	China	Asia	China: At Kunming Botanical Garden\, Kunming	Plant	Kunming\,China	6 months	shooting stages(vegetative stages)	not applicable	not applicable	2015		Kunming Institute of Botany\, CAS		93		Guo Zhenhua Lab\,224# Lanhei Road\, Heilongtan\, Kunming\, China
	485	SRR6333495	Dendrocalamus latiflorus	RAD-Seq	280	2757783280	SAMN07976699	1341147710	KUNMING INSTITUTE OF BOTANY, CAS	public	sra,fastq	s3	s3.us-east-1	SRX3432855	HiSeq X Ten	PAIRED	Reduced Representation	GENOMIC	ILLUMINA	2019-01-01T00:00:00Z	L2_045	SRP125872	PRJNA417139	L2_045	leaf	China	Asia	China: At Kunming Botanical Garden\, Kunming	Plant	Kunming\,China	6 months	shooting stages(vegetative stages)	not applicable	not applicable	2015		Kunming Institute of Botany\, CAS		119		Guo Zhenhua Lab\,250# Lanhei Road\, Heilongtan\, Kunming\, China
	486	SRR6333496	Dendrocalamus latiflorus	RAD-Seq	280	2485579880	SAMN07976700	1212528392	KUNMING INSTITUTE OF BOTANY, CAS	public	fastq,sra	s3	s3.us-east-1	SRX3432854	HiSeq X Ten	PAIRED	Reduced Representation	GENOMIC	ILLUMINA	2019-01-01T00:00:00Z	L2_046	SRP125872	PRJNA417139	L2_046	leaf	China	Asia	China: At Kunming Botanical Garden\, Kunming	Plant	Kunming\,China	6 months	shooting stages(vegetative stages)	not applicable	not applicable	2015		Kunming Institute of Botany\, CAS		120		Guo Zhenhua Lab\,251# Lanhei Road\, Heilongtan\, Kunming\, China
	487	SRR6333497	Dendrocalamus latiflorus	RAD-Seq	154	1442114673	SAMN07976674	730731179	KUNMING INSTITUTE OF BOTANY, CAS	public	fastq,sra	s3	s3.us-east-1	SRX3432853	HiSeq X Ten	PAIRED	Reduced Representation	GENOMIC	ILLUMINA	2019-01-01T00:00:00Z	L2_018	SRP125872	PRJNA417139	L2_018	leaf	China	Asia	China: At Kunming Botanical Garden\, Kunming	Plant	Kunming\,China	6 months	shooting stages(vegetative stages)	not applicable	not applicable	2015		Kunming Institute of Botany\, CAS		94		Guo Zhenhua Lab\,225# Lanhei Road\, Heilongtan\, Kunming\, China
	488	SRR6333498	Dendrocalamus latiflorus	RAD-Seq	246	3012595880	SAMN07976771	1439487098	KUNMING INSTITUTE OF BOTANY, CAS	public	sra,fastq	s3	s3.us-east-1	SRX3432852	HiSeq X Ten	PAIRED	Reduced Representation	GENOMIC	ILLUMINA	2019-01-01T00:00:00Z	mother	SRP125872	PRJNA417139	L123_mother	leaf	China	Asia	China: At Kunming Botanical Garden\, Kunming	Plant	Kunming\,China	36 months	shooting stages(vegetative stages)	not applicable	not applicable	2014		Kunming Institute of Botany\, CAS		191		Guo Zhenhua Lab\,322# Lanhei Road\, Heilongtan\, Kunming\, China
	489	SRR6333499	Dendrocalamus latiflorus	RAD-Seq	273	2981366080	SAMN07976589	1407640786	KUNMING INSTITUTE OF BOTANY, CAS	public	fastq,sra	s3	s3.us-east-1	SRX3432851	HiSeq X Ten	PAIRED	Reduced Representation	GENOMIC	ILLUMINA	2019-01-01T00:00:00Z	L1_009	SRP125872	PRJNA417139	L1_009	leaf	China	Asia	China: At Kunming Botanical Garden\, Kunming	Plant	Kunming\,China	6 months	shooting stages(vegetative stages)	not applicable	not applicable	2015		Kunming Institute of Botany\, CAS		9		Guo Zhenhua Lab\,140# Lanhei Road\, Heilongtan\, Kunming\, China
	490	SRR6333500	Dendrocalamus latiflorus	RAD-Seq	280	3228444520	SAMN07976628	1559530200	KUNMING INSTITUTE OF BOTANY, CAS	public	fastq,sra	s3	s3.us-east-1	SRX3432850	HiSeq X Ten	PAIRED	Reduced Representation	GENOMIC	ILLUMINA	2019-01-01T00:00:00Z	L1_050	SRP125872	PRJNA417139	L1_050	leaf	China	Asia	China: At Kunming Botanical Garden\, Kunming	Plant	Kunming\,China	6 months	shooting stages(vegetative stages)	not applicable	not applicable	2015		Kunming Institute of Botany\, CAS		48		Guo Zhenhua Lab\,179# Lanhei Road\, Heilongtan\, Kunming\, China
	491	SRR6333501	Dendrocalamus latiflorus	RAD-Seq	140	1418867240	SAMN07976675	730474993	KUNMING INSTITUTE OF BOTANY, CAS	public	sra,fastq	s3	s3.us-east-1	SRX3432849	HiSeq X Ten	PAIRED	Reduced Representation	GENOMIC	ILLUMINA	2019-01-01T00:00:00Z	L2_019	SRP125872	PRJNA417139	L2_019	leaf	China	Asia	China: At Kunming Botanical Garden\, Kunming	Plant	Kunming\,China	6 months	shooting stages(vegetative stages)	not applicable	not applicable	2015		Kunming Institute of Botany\, CAS		95		Guo Zhenhua Lab\,226# Lanhei Road\, Heilongtan\, Kunming\, China
	492	SRR6333502	Dendrocalamus latiflorus	RAD-Seq	280	2498152720	SAMN07976627	1202736241	KUNMING INSTITUTE OF BOTANY, CAS	public	sra,fastq	s3	s3.us-east-1	SRX3432848	HiSeq X Ten	PAIRED	Reduced Representation	GENOMIC	ILLUMINA	2019-01-01T00:00:00Z	L1_049	SRP125872	PRJNA417139	L1_049	leaf	China	Asia	China: At Kunming Botanical Garden\, Kunming	Plant	Kunming\,China	6 months	shooting stages(vegetative stages)	not applicable	not applicable	2015		Kunming Institute of Botany\, CAS		47		Guo Zhenhua Lab\,178# Lanhei Road\, Heilongtan\, Kunming\, China
	493	SRR6333503	Dendrocalamus latiflorus	RAD-Seq	140	1528861460	SAMN07976684	775432885	KUNMING INSTITUTE OF BOTANY, CAS	public	sra,fastq	s3	s3.us-east-1	SRX3432847	HiSeq X Ten	PAIRED	Reduced Representation	GENOMIC	ILLUMINA	2019-01-01T00:00:00Z	L2_029	SRP125872	PRJNA417139	L2_029	leaf	China	Asia	China: At Kunming Botanical Garden\, Kunming	Plant	Kunming\,China	6 months	shooting stages(vegetative stages)	not applicable	not applicable	2015		Kunming Institute of Botany\, CAS		104		Guo Zhenhua Lab\,235# Lanhei Road\, Heilongtan\, Kunming\, China
	494	SRR6333504	Dendrocalamus latiflorus	RAD-Seq	140	975449020	SAMN07976683	493010783	KUNMING INSTITUTE OF BOTANY, CAS	public	fastq,sra	s3	s3.us-east-1	SRX3432846	HiSeq X Ten	PAIRED	Reduced Representation	GENOMIC	ILLUMINA	2019-01-01T00:00:00Z	L2_028	SRP125872	PRJNA417139	L2_028	leaf	China	Asia	China: At Kunming Botanical Garden\, Kunming	Plant	Kunming\,China	6 months	shooting stages(vegetative stages)	not applicable	not applicable	2015		Kunming Institute of Botany\, CAS		103		Guo Zhenhua Lab\,234# Lanhei Road\, Heilongtan\, Kunming\, China
	495	SRR6333505	Dendrocalamus latiflorus	RAD-Seq	154	1410005949	SAMN07976682	712537412	KUNMING INSTITUTE OF BOTANY, CAS	public	sra,fastq	s3	s3.us-east-1	SRX3432845	HiSeq X Ten	PAIRED	Reduced Representation	GENOMIC	ILLUMINA	2019-01-01T00:00:00Z	L2_027	SRP125872	PRJNA417139	L2_027	leaf	China	Asia	China: At Kunming Botanical Garden\, Kunming	Plant	Kunming\,China	6 months	shooting stages(vegetative stages)	not applicable	not applicable	2015		Kunming Institute of Botany\, CAS		102		Guo Zhenhua Lab\,233# Lanhei Road\, Heilongtan\, Kunming\, China
	496	SRR6333506	Dendrocalamus latiflorus	RAD-Seq	158	1157762024	SAMN07976681	579839666	KUNMING INSTITUTE OF BOTANY, CAS	public	sra,fastq	s3	s3.us-east-1	SRX3432844	HiSeq X Ten	PAIRED	Reduced Representation	GENOMIC	ILLUMINA	2019-01-01T00:00:00Z	L2_026	SRP125872	PRJNA417139	L2_026	leaf	China	Asia	China: At Kunming Botanical Garden\, Kunming	Plant	Kunming\,China	6 months	shooting stages(vegetative stages)	not applicable	not applicable	2015		Kunming Institute of Botany\, CAS		101		Guo Zhenhua Lab\,232# Lanhei Road\, Heilongtan\, Kunming\, China
	497	SRR6333507	Dendrocalamus latiflorus	RAD-Seq	140	881496140	SAMN07976688	447159839	KUNMING INSTITUTE OF BOTANY, CAS	public	sra,fastq	s3	s3.us-east-1	SRX3432843	HiSeq X Ten	PAIRED	Reduced Representation	GENOMIC	ILLUMINA	2019-01-01T00:00:00Z	L2_033	SRP125872	PRJNA417139	L2_033	leaf	China	Asia	China: At Kunming Botanical Garden\, Kunming	Plant	Kunming\,China	6 months	shooting stages(vegetative stages)	not applicable	not applicable	2015		Kunming Institute of Botany\, CAS		108		Guo Zhenhua Lab\,239# Lanhei Road\, Heilongtan\, Kunming\, China
	498	SRR6333508	Dendrocalamus latiflorus	RAD-Seq	140	1293992255	SAMN07976687	656709741	KUNMING INSTITUTE OF BOTANY, CAS	public	fastq,sra	s3	s3.us-east-1	SRX3432842	HiSeq X Ten	PAIRED	Reduced Representation	GENOMIC	ILLUMINA	2019-01-01T00:00:00Z	L2_032	SRP125872	PRJNA417139	L2_032	leaf	China	Asia	China: At Kunming Botanical Garden\, Kunming	Plant	Kunming\,China	6 months	shooting stages(vegetative stages)	not applicable	not applicable	2015		Kunming Institute of Botany\, CAS		107		Guo Zhenhua Lab\,238# Lanhei Road\, Heilongtan\, Kunming\, China
	499	SRR6333509	Dendrocalamus latiflorus	RAD-Seq	197	1640310179	SAMN07976686	811770703	KUNMING INSTITUTE OF BOTANY, CAS	public	fastq,sra	s3	s3.us-east-1	SRX3432841	HiSeq X Ten	PAIRED	Reduced Representation	GENOMIC	ILLUMINA	2019-01-01T00:00:00Z	L2_031	SRP125872	PRJNA417139	L2_031	leaf	China	Asia	China: At Kunming Botanical Garden\, Kunming	Plant	Kunming\,China	6 months	shooting stages(vegetative stages)	not applicable	not applicable	2015		Kunming Institute of Botany\, CAS		106		Guo Zhenhua Lab\,237# Lanhei Road\, Heilongtan\, Kunming\, China
	500	SRR6333510	Dendrocalamus latiflorus	RAD-Seq	181	2078596520	SAMN07976685	1039306316	KUNMING INSTITUTE OF BOTANY, CAS	public	sra,fastq	s3	s3.us-east-1	SRX3432840	HiSeq X Ten	PAIRED	Reduced Representation	GENOMIC	ILLUMINA	2019-01-01T00:00:00Z	L2_030	SRP125872	PRJNA417139	L2_030	leaf	China	Asia	China: At Kunming Botanical Garden\, Kunming	Plant	Kunming\,China	6 months	shooting stages(vegetative stages)	not applicable	not applicable	2015		Kunming Institute of Botany\, CAS		105		Guo Zhenhua Lab\,236# Lanhei Road\, Heilongtan\, Kunming\, China
	501	SRR6333511	Dendrocalamus latiflorus	RAD-Seq	280	3211354440	SAMN07976625	1554226340	KUNMING INSTITUTE OF BOTANY, CAS	public	fastq,sra	s3	s3.us-east-1	SRX3432839	HiSeq X Ten	PAIRED	Reduced Representation	GENOMIC	ILLUMINA	2019-01-01T00:00:00Z	L1_047	SRP125872	PRJNA417139	L1_047	leaf	China	Asia	China: At Kunming Botanical Garden\, Kunming	Plant	Kunming\,China	6 months	shooting stages(vegetative stages)	not applicable	not applicable	2015		Kunming Institute of Botany\, CAS		45		Guo Zhenhua Lab\,176# Lanhei Road\, Heilongtan\, Kunming\, China
	502	SRR6333512	Dendrocalamus latiflorus	RAD-Seq	277	2631902121	SAMN07976690	1273279459	KUNMING INSTITUTE OF BOTANY, CAS	public	sra,fastq	s3	s3.us-east-1	SRX3432838	HiSeq X Ten	PAIRED	Reduced Representation	GENOMIC	ILLUMINA	2019-01-01T00:00:00Z	L2_035	SRP125872	PRJNA417139	L2_035	leaf	China	Asia	China: At Kunming Botanical Garden\, Kunming	Plant	Kunming\,China	6 months	shooting stages(vegetative stages)	not applicable	not applicable	2015		Kunming Institute of Botany\, CAS		110		Guo Zhenhua Lab\,241# Lanhei Road\, Heilongtan\, Kunming\, China
	503	SRR6333513	Dendrocalamus latiflorus	RAD-Seq	280	2480973040	SAMN07976689	1221488295	KUNMING INSTITUTE OF BOTANY, CAS	public	sra,fastq	s3	s3.us-east-1	SRX3432837	HiSeq X Ten	PAIRED	Reduced Representation	GENOMIC	ILLUMINA	2019-01-01T00:00:00Z	L2_034	SRP125872	PRJNA417139	L2_034	leaf	China	Asia	China: At Kunming Botanical Garden\, Kunming	Plant	Kunming\,China	6 months	shooting stages(vegetative stages)	not applicable	not applicable	2015		Kunming Institute of Botany\, CAS		109		Guo Zhenhua Lab\,240# Lanhei Road\, Heilongtan\, Kunming\, China
	504	SRR6333514	Dendrocalamus latiflorus	RAD-Seq	267	3262810341	SAMN07976624	1571792274	KUNMING INSTITUTE OF BOTANY, CAS	public	sra,fastq	s3	s3.us-east-1	SRX3432836	HiSeq X Ten	PAIRED	Reduced Representation	GENOMIC	ILLUMINA	2019-01-01T00:00:00Z	L1_046	SRP125872	PRJNA417139	L1_046	leaf	China	Asia	China: At Kunming Botanical Garden\, Kunming	Plant	Kunming\,China	6 months	shooting stages(vegetative stages)	not applicable	not applicable	2015		Kunming Institute of Botany\, CAS		44		Guo Zhenhua Lab\,175# Lanhei Road\, Heilongtan\, Kunming\, China
	505	SRR6333515	Dendrocalamus latiflorus	RAD-Seq	262	2551379880	SAMN07976770	1225313303	KUNMING INSTITUTE OF BOTANY, CAS	public	fastq,sra	s3	s3.us-east-1	SRX3432835	HiSeq X Ten	PAIRED	Reduced Representation	GENOMIC	ILLUMINA	2019-01-01T00:00:00Z	L3_039	SRP125872	PRJNA417139	L3_039	leaf	China	Asia	China: At Kunming Botanical Garden\, Kunming	Plant	Kunming\,China	6 months	shooting stages(vegetative stages)	not applicable	not applicable	2015		Kunming Institute of Botany\, CAS		190		Guo Zhenhua Lab\,321# Lanhei Road\, Heilongtan\, Kunming\, China
	506	SRR6333516	Dendrocalamus latiflorus	RAD-Seq	280	2596607720	SAMN07976769	1247163877	KUNMING INSTITUTE OF BOTANY, CAS	public	sra,fastq	s3	s3.us-east-1	SRX3432834	HiSeq X Ten	PAIRED	Reduced Representation	GENOMIC	ILLUMINA	2019-01-01T00:00:00Z	L3_038	SRP125872	PRJNA417139	L3_038	leaf	China	Asia	China: At Kunming Botanical Garden\, Kunming	Plant	Kunming\,China	6 months	shooting stages(vegetative stages)	not applicable	not applicable	2015		Kunming Institute of Botany\, CAS		189		Guo Zhenhua Lab\,320# Lanhei Road\, Heilongtan\, Kunming\, China
	507	SRR6333517	Dendrocalamus latiflorus	RAD-Seq	280	1848735280	SAMN07976764	887177174	KUNMING INSTITUTE OF BOTANY, CAS	public	sra,fastq	s3	s3.us-east-1	SRX3432833	HiSeq X Ten	PAIRED	Reduced Representation	GENOMIC	ILLUMINA	2019-01-01T00:00:00Z	L3_033	SRP125872	PRJNA417139	L3_033	leaf	China	Asia	China: At Kunming Botanical Garden\, Kunming	Plant	Kunming\,China	6 months	shooting stages(vegetative stages)	not applicable	not applicable	2015		Kunming Institute of Botany\, CAS		184		Guo Zhenhua Lab\,315# Lanhei Road\, Heilongtan\, Kunming\, China
	508	SRR6333518	Dendrocalamus latiflorus	RAD-Seq	280	3000838680	SAMN07976763	1436526019	KUNMING INSTITUTE OF BOTANY, CAS	public	sra,fastq	s3	s3.us-east-1	SRX3432832	HiSeq X Ten	PAIRED	Reduced Representation	GENOMIC	ILLUMINA	2019-01-01T00:00:00Z	L3_032	SRP125872	PRJNA417139	L3_032	leaf	China	Asia	China: At Kunming Botanical Garden\, Kunming	Plant	Kunming\,China	6 months	shooting stages(vegetative stages)	not applicable	not applicable	2015		Kunming Institute of Botany\, CAS		183		Guo Zhenhua Lab\,314# Lanhei Road\, Heilongtan\, Kunming\, China
	509	SRR6333519	Dendrocalamus latiflorus	RAD-Seq	280	2344042680	SAMN07976762	1128614299	KUNMING INSTITUTE OF BOTANY, CAS	public	fastq,sra	s3	s3.us-east-1	SRX3432831	HiSeq X Ten	PAIRED	Reduced Representation	GENOMIC	ILLUMINA	2019-01-01T00:00:00Z	L3_031	SRP125872	PRJNA417139	L3_031	leaf	China	Asia	China: At Kunming Botanical Garden\, Kunming	Plant	Kunming\,China	6 months	shooting stages(vegetative stages)	not applicable	not applicable	2015		Kunming Institute of Botany\, CAS		182		Guo Zhenhua Lab\,313# Lanhei Road\, Heilongtan\, Kunming\, China
	510	SRR6333520	Dendrocalamus latiflorus	RAD-Seq	280	2655129400	SAMN07976761	1279163145	KUNMING INSTITUTE OF BOTANY, CAS	public	sra,fastq	s3	s3.us-east-1	SRX3432830	HiSeq X Ten	PAIRED	Reduced Representation	GENOMIC	ILLUMINA	2019-01-01T00:00:00Z	L3_030	SRP125872	PRJNA417139	L3_030	leaf	China	Asia	China: At Kunming Botanical Garden\, Kunming	Plant	Kunming\,China	6 months	shooting stages(vegetative stages)	not applicable	not applicable	2015		Kunming Institute of Botany\, CAS		181		Guo Zhenhua Lab\,312# Lanhei Road\, Heilongtan\, Kunming\, China
	511	SRR6333521	Dendrocalamus latiflorus	RAD-Seq	280	2593558240	SAMN07976768	1245027015	KUNMING INSTITUTE OF BOTANY, CAS	public	fastq,sra	s3	s3.us-east-1	SRX3432829	HiSeq X Ten	PAIRED	Reduced Representation	GENOMIC	ILLUMINA	2019-01-01T00:00:00Z	L3_037	SRP125872	PRJNA417139	L3_037	leaf	China	Asia	China: At Kunming Botanical Garden\, Kunming	Plant	Kunming\,China	6 months	shooting stages(vegetative stages)	not applicable	not applicable	2015		Kunming Institute of Botany\, CAS		188		Guo Zhenhua Lab\,319# Lanhei Road\, Heilongtan\, Kunming\, China
	512	SRR6333522	Dendrocalamus latiflorus	RAD-Seq	280	1616407240	SAMN07976767	778347186	KUNMING INSTITUTE OF BOTANY, CAS	public	sra,fastq	s3	s3.us-east-1	SRX3432828	HiSeq X Ten	PAIRED	Reduced Representation	GENOMIC	ILLUMINA	2019-01-01T00:00:00Z	L3_036	SRP125872	PRJNA417139	L3_036	leaf	China	Asia	China: At Kunming Botanical Garden\, Kunming	Plant	Kunming\,China	6 months	shooting stages(vegetative stages)	not applicable	not applicable	2015		Kunming Institute of Botany\, CAS		187		Guo Zhenhua Lab\,318# Lanhei Road\, Heilongtan\, Kunming\, China
	513	SRR6333523	Dendrocalamus latiflorus	RAD-Seq	280	2618730520	SAMN07976766	1274018605	KUNMING INSTITUTE OF BOTANY, CAS	public	sra,fastq	s3	s3.us-east-1	SRX3432827	HiSeq X Ten	PAIRED	Reduced Representation	GENOMIC	ILLUMINA	2019-01-01T00:00:00Z	L3_035	SRP125872	PRJNA417139	L3_035	leaf	China	Asia	China: At Kunming Botanical Garden\, Kunming	Plant	Kunming\,China	6 months	shooting stages(vegetative stages)	not applicable	not applicable	2015		Kunming Institute of Botany\, CAS		186		Guo Zhenhua Lab\,317# Lanhei Road\, Heilongtan\, Kunming\, China
	514	SRR6333524	Dendrocalamus latiflorus	RAD-Seq	280	1842540560	SAMN07976765	890084386	KUNMING INSTITUTE OF BOTANY, CAS	public	sra,fastq	s3	s3.us-east-1	SRX3432826	HiSeq X Ten	PAIRED	Reduced Representation	GENOMIC	ILLUMINA	2019-01-01T00:00:00Z	L3_034	SRP125872	PRJNA417139	L3_034	leaf	China	Asia	China: At Kunming Botanical Garden\, Kunming	Plant	Kunming\,China	6 months	shooting stages(vegetative stages)	not applicable	not applicable	2015		Kunming Institute of Botany\, CAS		185		Guo Zhenhua Lab\,316# Lanhei Road\, Heilongtan\, Kunming\, China
	515	SRR6333525	Dendrocalamus latiflorus	RAD-Seq	280	1749553400	SAMN07976719	855642616	KUNMING INSTITUTE OF BOTANY, CAS	public	fastq,sra	s3	s3.us-east-1	SRX3432825	HiSeq X Ten	PAIRED	Reduced Representation	GENOMIC	ILLUMINA	2019-01-01T00:00:00Z	L2_066	SRP125872	PRJNA417139	L2_066	leaf	China	Asia	China: At Kunming Botanical Garden\, Kunming	Plant	Kunming\,China	6 months	shooting stages(vegetative stages)	not applicable	not applicable	2015		Kunming Institute of Botany\, CAS		139		Guo Zhenhua Lab\,270# Lanhei Road\, Heilongtan\, Kunming\, China
	516	SRR6333526	Dendrocalamus latiflorus	RAD-Seq	280	2404482920	SAMN07976720	1176742353	KUNMING INSTITUTE OF BOTANY, CAS	public	fastq,sra	s3	s3.us-east-1	SRX3432824	HiSeq X Ten	PAIRED	Reduced Representation	GENOMIC	ILLUMINA	2019-01-01T00:00:00Z	L2_067	SRP125872	PRJNA417139	L2_067	leaf	China	Asia	China: At Kunming Botanical Garden\, Kunming	Plant	Kunming\,China	6 months	shooting stages(vegetative stages)	not applicable	not applicable	2015		Kunming Institute of Botany\, CAS		140		Guo Zhenhua Lab\,271# Lanhei Road\, Heilongtan\, Kunming\, China
	517	SRR6333527	Dendrocalamus latiflorus	RAD-Seq	280	2466207520	SAMN07976717	1222087064	KUNMING INSTITUTE OF BOTANY, CAS	public	sra,fastq	s3	s3.us-east-1	SRX3432823	HiSeq X Ten	PAIRED	Reduced Representation	GENOMIC	ILLUMINA	2019-01-01T00:00:00Z	L2_064	SRP125872	PRJNA417139	L2_064	leaf	China	Asia	China: At Kunming Botanical Garden\, Kunming	Plant	Kunming\,China	6 months	shooting stages(vegetative stages)	not applicable	not applicable	2015		Kunming Institute of Botany\, CAS		137		Guo Zhenhua Lab\,268# Lanhei Road\, Heilongtan\, Kunming\, China
	518	SRR6333528	Dendrocalamus latiflorus	RAD-Seq	280	2534456400	SAMN07976718	1233695557	KUNMING INSTITUTE OF BOTANY, CAS	public	sra,fastq	s3	s3.us-east-1	SRX3432822	HiSeq X Ten	PAIRED	Reduced Representation	GENOMIC	ILLUMINA	2019-01-01T00:00:00Z	L2_065	SRP125872	PRJNA417139	L2_065	leaf	China	Asia	China: At Kunming Botanical Garden\, Kunming	Plant	Kunming\,China	6 months	shooting stages(vegetative stages)	not applicable	not applicable	2015		Kunming Institute of Botany\, CAS		138		Guo Zhenhua Lab\,269# Lanhei Road\, Heilongtan\, Kunming\, China
	519	SRR6333529	Dendrocalamus latiflorus	RAD-Seq	280	2668119440	SAMN07976715	1151823022	KUNMING INSTITUTE OF BOTANY, CAS	public	fastq,sra	s3	s3.us-east-1	SRX3432821	HiSeq X Ten	PAIRED	Reduced Representation	GENOMIC	ILLUMINA	2019-01-01T00:00:00Z	L2_062	SRP125872	PRJNA417139	L2_062	leaf	China	Asia	China: At Kunming Botanical Garden\, Kunming	Plant	Kunming\,China	6 months	shooting stages(vegetative stages)	not applicable	not applicable	2015		Kunming Institute of Botany\, CAS		135		Guo Zhenhua Lab\,266# Lanhei Road\, Heilongtan\, Kunming\, China
	520	SRR6333530	Dendrocalamus latiflorus	RAD-Seq	280	2311599080	SAMN07976716	1127759228	KUNMING INSTITUTE OF BOTANY, CAS	public	fastq,sra	s3	s3.us-east-1	SRX3432820	HiSeq X Ten	PAIRED	Reduced Representation	GENOMIC	ILLUMINA	2019-01-01T00:00:00Z	L2_063	SRP125872	PRJNA417139	L2_063	leaf	China	Asia	China: At Kunming Botanical Garden\, Kunming	Plant	Kunming\,China	6 months	shooting stages(vegetative stages)	not applicable	not applicable	2015		Kunming Institute of Botany\, CAS		136		Guo Zhenhua Lab\,267# Lanhei Road\, Heilongtan\, Kunming\, China
	521	SRR6333531	Dendrocalamus latiflorus	RAD-Seq	140	1216965400	SAMN07976713	622278092	KUNMING INSTITUTE OF BOTANY, CAS	public	fastq,sra	s3	s3.us-east-1	SRX3432819	HiSeq X Ten	PAIRED	Reduced Representation	GENOMIC	ILLUMINA	2019-01-01T00:00:00Z	L2_059	SRP125872	PRJNA417139	L2_059	leaf	China	Asia	China: At Kunming Botanical Garden\, Kunming	Plant	Kunming\,China	6 months	shooting stages(vegetative stages)	not applicable	not applicable	2015		Kunming Institute of Botany\, CAS		133		Guo Zhenhua Lab\,264# Lanhei Road\, Heilongtan\, Kunming\, China
	522	SRR6333532	Dendrocalamus latiflorus	RAD-Seq	140	1074438120	SAMN07976714	552295519	KUNMING INSTITUTE OF BOTANY, CAS	public	fastq,sra	s3	s3.us-east-1	SRX3432818	HiSeq X Ten	PAIRED	Reduced Representation	GENOMIC	ILLUMINA	2019-01-01T00:00:00Z	L2_061	SRP125872	PRJNA417139	L2_061	leaf	China	Asia	China: At Kunming Botanical Garden\, Kunming	Plant	Kunming\,China	6 months	shooting stages(vegetative stages)	not applicable	not applicable	2015		Kunming Institute of Botany\, CAS		134		Guo Zhenhua Lab\,265# Lanhei Road\, Heilongtan\, Kunming\, China
	523	SRR6333533	Dendrocalamus latiflorus	RAD-Seq	180	1226057700	SAMN07976711	620442832	KUNMING INSTITUTE OF BOTANY, CAS	public	fastq,sra	s3	s3.us-east-1	SRX3432817	HiSeq X Ten	PAIRED	Reduced Representation	GENOMIC	ILLUMINA	2019-01-01T00:00:00Z	L2_057	SRP125872	PRJNA417139	L2_057	leaf	China	Asia	China: At Kunming Botanical Garden\, Kunming	Plant	Kunming\,China	6 months	shooting stages(vegetative stages)	not applicable	not applicable	2015		Kunming Institute of Botany\, CAS		131		Guo Zhenhua Lab\,262# Lanhei Road\, Heilongtan\, Kunming\, China
	524	SRR6333534	Dendrocalamus latiflorus	RAD-Seq	139	1281391315	SAMN07976712	514518185	KUNMING INSTITUTE OF BOTANY, CAS	public	fastq,sra	s3	s3.us-east-1	SRX3432816	HiSeq X Ten	PAIRED	Reduced Representation	GENOMIC	ILLUMINA	2019-01-01T00:00:00Z	L2_058	SRP125872	PRJNA417139	L2_058	leaf	China	Asia	China: At Kunming Botanical Garden\, Kunming	Plant	Kunming\,China	6 months	shooting stages(vegetative stages)	not applicable	not applicable	2015		Kunming Institute of Botany\, CAS		132		Guo Zhenhua Lab\,263# Lanhei Road\, Heilongtan\, Kunming\, China
	525	SRR6333535	Dendrocalamus latiflorus	RAD-Seq	167	1398914830	SAMN07976650	771846132	KUNMING INSTITUTE OF BOTANY, CAS	public	sra,fastq	s3	s3.us-east-1	SRX3432815	HiSeq X Ten	PAIRED	Reduced Representation	GENOMIC	ILLUMINA	2019-01-01T00:00:00Z	L1_073	SRP125872	PRJNA417139	L1_073	leaf	China	Asia	China: At Kunming Botanical Garden\, Kunming	Plant	Kunming\,China	6 months	shooting stages(vegetative stages)	not applicable	not applicable	2015		Kunming Institute of Botany\, CAS		70		Guo Zhenhua Lab\,201# Lanhei Road\, Heilongtan\, Kunming\, China
	526	SRR6333536	Dendrocalamus latiflorus	RAD-Seq	159	1822628017	SAMN07976649	1012205754	KUNMING INSTITUTE OF BOTANY, CAS	public	sra,fastq	s3	s3.us-east-1	SRX3432814	HiSeq X Ten	PAIRED	Reduced Representation	GENOMIC	ILLUMINA	2019-01-01T00:00:00Z	L1_072	SRP125872	PRJNA417139	L1_072	leaf	China	Asia	China: At Kunming Botanical Garden\, Kunming	Plant	Kunming\,China	6 months	shooting stages(vegetative stages)	not applicable	not applicable	2015		Kunming Institute of Botany\, CAS		69		Guo Zhenhua Lab\,200# Lanhei Road\, Heilongtan\, Kunming\, China
	527	SRR6333537	Dendrocalamus latiflorus	RAD-Seq	207	1801920822	SAMN07976646	879099868	KUNMING INSTITUTE OF BOTANY, CAS	public	fastq,sra	s3	s3.us-east-1	SRX3432813	HiSeq X Ten	PAIRED	Reduced Representation	GENOMIC	ILLUMINA	2019-01-01T00:00:00Z	L1_069	SRP125872	PRJNA417139	L1_069	leaf	China	Asia	China: At Kunming Botanical Garden\, Kunming	Plant	Kunming\,China	6 months	shooting stages(vegetative stages)	not applicable	not applicable	2015		Kunming Institute of Botany\, CAS		66		Guo Zhenhua Lab\,197# Lanhei Road\, Heilongtan\, Kunming\, China
	528	SRR6333538	Dendrocalamus latiflorus	RAD-Seq	280	2960960240	SAMN07976645	1417273810	KUNMING INSTITUTE OF BOTANY, CAS	public	sra,fastq	s3	s3.us-east-1	SRX3432812	HiSeq X Ten	PAIRED	Reduced Representation	GENOMIC	ILLUMINA	2019-01-01T00:00:00Z	L1_068	SRP125872	PRJNA417139	L1_068	leaf	China	Asia	China: At Kunming Botanical Garden\, Kunming	Plant	Kunming\,China	6 months	shooting stages(vegetative stages)	not applicable	not applicable	2015		Kunming Institute of Botany\, CAS		65		Guo Zhenhua Lab\,196# Lanhei Road\, Heilongtan\, Kunming\, China
	529	SRR6333539	Dendrocalamus latiflorus	RAD-Seq	252	2098426540	SAMN07976648	1017358788	KUNMING INSTITUTE OF BOTANY, CAS	public	fastq,sra	s3	s3.us-east-1	SRX3432811	HiSeq X Ten	PAIRED	Reduced Representation	GENOMIC	ILLUMINA	2019-01-01T00:00:00Z	L1_071	SRP125872	PRJNA417139	L1_071	leaf	China	Asia	China: At Kunming Botanical Garden\, Kunming	Plant	Kunming\,China	6 months	shooting stages(vegetative stages)	not applicable	not applicable	2015		Kunming Institute of Botany\, CAS		68		Guo Zhenhua Lab\,199# Lanhei Road\, Heilongtan\, Kunming\, China
	530	SRR6333540	Dendrocalamus latiflorus	RAD-Seq	224	2264660630	SAMN07976647	1149464739	KUNMING INSTITUTE OF BOTANY, CAS	public	fastq,sra	s3	s3.us-east-1	SRX3432810	HiSeq X Ten	PAIRED	Reduced Representation	GENOMIC	ILLUMINA	2019-01-01T00:00:00Z	L1_070	SRP125872	PRJNA417139	L1_070	leaf	China	Asia	China: At Kunming Botanical Garden\, Kunming	Plant	Kunming\,China	6 months	shooting stages(vegetative stages)	not applicable	not applicable	2015		Kunming Institute of Botany\, CAS		67		Guo Zhenhua Lab\,198# Lanhei Road\, Heilongtan\, Kunming\, China
	531	SRR6333541	Dendrocalamus latiflorus	RAD-Seq	140	781998280	SAMN07976642	456156674	KUNMING INSTITUTE OF BOTANY, CAS	public	fastq,sra	s3	s3.us-east-1	SRX3432809	HiSeq X Ten	PAIRED	Reduced Representation	GENOMIC	ILLUMINA	2019-01-01T00:00:00Z	L1_065	SRP125872	PRJNA417139	L1_065	leaf	China	Asia	China: At Kunming Botanical Garden\, Kunming	Plant	Kunming\,China	6 months	shooting stages(vegetative stages)	not applicable	not applicable	2015		Kunming Institute of Botany\, CAS		62		Guo Zhenhua Lab\,193# Lanhei Road\, Heilongtan\, Kunming\, China
	532	SRR6333542	Dendrocalamus latiflorus	RAD-Seq	157	1280371646	SAMN07976641	731228004	KUNMING INSTITUTE OF BOTANY, CAS	public	sra,fastq	s3	s3.us-east-1	SRX3432808	HiSeq X Ten	PAIRED	Reduced Representation	GENOMIC	ILLUMINA	2019-01-01T00:00:00Z	L1_064	SRP125872	PRJNA417139	L1_064	leaf	China	Asia	China: At Kunming Botanical Garden\, Kunming	Plant	Kunming\,China	6 months	shooting stages(vegetative stages)	not applicable	not applicable	2015		Kunming Institute of Botany\, CAS		61		Guo Zhenhua Lab\,192# Lanhei Road\, Heilongtan\, Kunming\, China
	533	SRR6333543	Dendrocalamus latiflorus	RAD-Seq	280	2518562760	SAMN07976644	1213433409	KUNMING INSTITUTE OF BOTANY, CAS	public	sra,fastq	s3	s3.us-east-1	SRX3432807	HiSeq X Ten	PAIRED	Reduced Representation	GENOMIC	ILLUMINA	2019-01-01T00:00:00Z	L1_067	SRP125872	PRJNA417139	L1_067	leaf	China	Asia	China: At Kunming Botanical Garden\, Kunming	Plant	Kunming\,China	6 months	shooting stages(vegetative stages)	not applicable	not applicable	2015		Kunming Institute of Botany\, CAS		64		Guo Zhenhua Lab\,195# Lanhei Road\, Heilongtan\, Kunming\, China
	534	SRR6333544	Dendrocalamus latiflorus	RAD-Seq	140	991714500	SAMN07976643	582468989	KUNMING INSTITUTE OF BOTANY, CAS	public	sra,fastq	s3	s3.us-east-1	SRX3432806	HiSeq X Ten	PAIRED	Reduced Representation	GENOMIC	ILLUMINA	2019-01-01T00:00:00Z	L1_066	SRP125872	PRJNA417139	L1_066	leaf	China	Asia	China: At Kunming Botanical Garden\, Kunming	Plant	Kunming\,China	6 months	shooting stages(vegetative stages)	not applicable	not applicable	2015		Kunming Institute of Botany\, CAS		63		Guo Zhenhua Lab\,194# Lanhei Road\, Heilongtan\, Kunming\, China
	535	SRR6333545	Dendrocalamus latiflorus	RAD-Seq	246	1387971060	SAMN07976710	687240196	KUNMING INSTITUTE OF BOTANY, CAS	public	fastq,sra	s3	s3.us-east-1	SRX3432805	HiSeq X Ten	PAIRED	Reduced Representation	GENOMIC	ILLUMINA	2019-01-01T00:00:00Z	L2_056	SRP125872	PRJNA417139	L2_056	leaf	China	Asia	China: At Kunming Botanical Garden\, Kunming	Plant	Kunming\,China	6 months	shooting stages(vegetative stages)	not applicable	not applicable	2015		Kunming Institute of Botany\, CAS		130		Guo Zhenhua Lab\,261# Lanhei Road\, Heilongtan\, Kunming\, China
	536	SRR6333546	Dendrocalamus latiflorus	RAD-Seq	227	1662705240	SAMN07976709	837742561	KUNMING INSTITUTE OF BOTANY, CAS	public	sra,fastq	s3	s3.us-east-1	SRX3432804	HiSeq X Ten	PAIRED	Reduced Representation	GENOMIC	ILLUMINA	2019-01-01T00:00:00Z	L2_055	SRP125872	PRJNA417139	L2_055	leaf	China	Asia	China: At Kunming Botanical Garden\, Kunming	Plant	Kunming\,China	6 months	shooting stages(vegetative stages)	not applicable	not applicable	2015		Kunming Institute of Botany\, CAS		129		Guo Zhenhua Lab\,260# Lanhei Road\, Heilongtan\, Kunming\, China
	537	SRR6333547	Dendrocalamus latiflorus	RAD-Seq	280	1288825160	SAMN07976706	632259088	KUNMING INSTITUTE OF BOTANY, CAS	public	sra,fastq	s3	s3.us-east-1	SRX3432803	HiSeq X Ten	PAIRED	Reduced Representation	GENOMIC	ILLUMINA	2019-01-01T00:00:00Z	L2_052	SRP125872	PRJNA417139	L2_052	leaf	China	Asia	China: At Kunming Botanical Garden\, Kunming	Plant	Kunming\,China	6 months	shooting stages(vegetative stages)	not applicable	not applicable	2015		Kunming Institute of Botany\, CAS		126		Guo Zhenhua Lab\,257# Lanhei Road\, Heilongtan\, Kunming\, China
	538	SRR6333548	Dendrocalamus latiflorus	RAD-Seq	280	1605731120	SAMN07976705	788079676	KUNMING INSTITUTE OF BOTANY, CAS	public	fastq,sra	s3	s3.us-east-1	SRX3432802	HiSeq X Ten	PAIRED	Reduced Representation	GENOMIC	ILLUMINA	2019-01-01T00:00:00Z	L2_051	SRP125872	PRJNA417139	L2_051	leaf	China	Asia	China: At Kunming Botanical Garden\, Kunming	Plant	Kunming\,China	6 months	shooting stages(vegetative stages)	not applicable	not applicable	2015		Kunming Institute of Botany\, CAS		125		Guo Zhenhua Lab\,256# Lanhei Road\, Heilongtan\, Kunming\, China
	539	SRR6333549	Dendrocalamus latiflorus	RAD-Seq	280	1789727800	SAMN07976708	877642108	KUNMING INSTITUTE OF BOTANY, CAS	public	fastq,sra	s3	s3.us-east-1	SRX3432801	HiSeq X Ten	PAIRED	Reduced Representation	GENOMIC	ILLUMINA	2019-01-01T00:00:00Z	L2_054	SRP125872	PRJNA417139	L2_054	leaf	China	Asia	China: At Kunming Botanical Garden\, Kunming	Plant	Kunming\,China	6 months	shooting stages(vegetative stages)	not applicable	not applicable	2015		Kunming Institute of Botany\, CAS		128		Guo Zhenhua Lab\,259# Lanhei Road\, Heilongtan\, Kunming\, China
	540	SRR6333550	Dendrocalamus latiflorus	RAD-Seq	280	2080428280	SAMN07976707	1019935869	KUNMING INSTITUTE OF BOTANY, CAS	public	sra,fastq	s3	s3.us-east-1	SRX3432800	HiSeq X Ten	PAIRED	Reduced Representation	GENOMIC	ILLUMINA	2019-01-01T00:00:00Z	L2_053	SRP125872	PRJNA417139	L2_053	leaf	China	Asia	China: At Kunming Botanical Garden\, Kunming	Plant	Kunming\,China	6 months	shooting stages(vegetative stages)	not applicable	not applicable	2015		Kunming Institute of Botany\, CAS		127		Guo Zhenhua Lab\,258# Lanhei Road\, Heilongtan\, Kunming\, China
	541	SRR6333551	Dendrocalamus latiflorus	RAD-Seq	241	944202327	SAMN07976702	480896531	KUNMING INSTITUTE OF BOTANY, CAS	public	fastq,sra	s3	s3.us-east-1	SRX3432799	HiSeq X Ten	PAIRED	Reduced Representation	GENOMIC	ILLUMINA	2019-01-01T00:00:00Z	L2_048	SRP125872	PRJNA417139	L2_048	leaf	China	Asia	China: At Kunming Botanical Garden\, Kunming	Plant	Kunming\,China	6 months	shooting stages(vegetative stages)	not applicable	not applicable	2015		Kunming Institute of Botany\, CAS		122		Guo Zhenhua Lab\,253# Lanhei Road\, Heilongtan\, Kunming\, China
	542	SRR6333552	Dendrocalamus latiflorus	RAD-Seq	217	2029686540	SAMN07976701	1011247525	KUNMING INSTITUTE OF BOTANY, CAS	public	sra,fastq	s3	s3.us-east-1	SRX3432798	HiSeq X Ten	PAIRED	Reduced Representation	GENOMIC	ILLUMINA	2019-01-01T00:00:00Z	L2_047	SRP125872	PRJNA417139	L2_047	leaf	China	Asia	China: At Kunming Botanical Garden\, Kunming	Plant	Kunming\,China	6 months	shooting stages(vegetative stages)	not applicable	not applicable	2015		Kunming Institute of Botany\, CAS		121		Guo Zhenhua Lab\,252# Lanhei Road\, Heilongtan\, Kunming\, China
	543	SRR6333553	Dendrocalamus latiflorus	RAD-Seq	143	43678317	SAMN07976704	23065339	KUNMING INSTITUTE OF BOTANY, CAS	public	fastq,sra	s3	s3.us-east-1	SRX3432797	HiSeq X Ten	PAIRED	Reduced Representation	GENOMIC	ILLUMINA	2019-01-01T00:00:00Z	L2_050	SRP125872	PRJNA417139	L2_050	leaf	China	Asia	China: At Kunming Botanical Garden\, Kunming	Plant	Kunming\,China	6 months	shooting stages(vegetative stages)	not applicable	not applicable	2015		Kunming Institute of Botany\, CAS		124		Guo Zhenhua Lab\,255# Lanhei Road\, Heilongtan\, Kunming\, China
	544	SRR6333554	Dendrocalamus latiflorus	RAD-Seq	140	1771963620	SAMN07976703	902432550	KUNMING INSTITUTE OF BOTANY, CAS	public	fastq,sra	s3	s3.us-east-1	SRX3432796	HiSeq X Ten	PAIRED	Reduced Representation	GENOMIC	ILLUMINA	2019-01-01T00:00:00Z	L2_049	SRP125872	PRJNA417139	L2_049	leaf	China	Asia	China: At Kunming Botanical Garden\, Kunming	Plant	Kunming\,China	6 months	shooting stages(vegetative stages)	not applicable	not applicable	2015		Kunming Institute of Botany\, CAS		123		Guo Zhenhua Lab\,254# Lanhei Road\, Heilongtan\, Kunming\, China
	545	SRR6333555	Dendrocalamus latiflorus	RAD-Seq	280	2042489960	SAMN07976664	996322129	KUNMING INSTITUTE OF BOTANY, CAS	public	fastq,sra	s3	s3.us-east-1	SRX3432795	HiSeq X Ten	PAIRED	Reduced Representation	GENOMIC	ILLUMINA	2019-01-01T00:00:00Z	L2_008	SRP125872	PRJNA417139	L2_008	leaf	China	Asia	China: At Kunming Botanical Garden\, Kunming	Plant	Kunming\,China	6 months	shooting stages(vegetative stages)	not applicable	not applicable	2015		Kunming Institute of Botany\, CAS		84		Guo Zhenhua Lab\,215# Lanhei Road\, Heilongtan\, Kunming\, China
	546	SRR6333556	Dendrocalamus latiflorus	RAD-Seq	280	1989316840	SAMN07976663	975607733	KUNMING INSTITUTE OF BOTANY, CAS	public	fastq,sra	s3	s3.us-east-1	SRX3432794	HiSeq X Ten	PAIRED	Reduced Representation	GENOMIC	ILLUMINA	2019-01-01T00:00:00Z	L2_007	SRP125872	PRJNA417139	L2_007	leaf	China	Asia	China: At Kunming Botanical Garden\, Kunming	Plant	Kunming\,China	6 months	shooting stages(vegetative stages)	not applicable	not applicable	2015		Kunming Institute of Botany\, CAS		83		Guo Zhenhua Lab\,214# Lanhei Road\, Heilongtan\, Kunming\, China
	547	SRR6333557	Dendrocalamus latiflorus	RAD-Seq	280	1932734720	SAMN07976662	942692305	KUNMING INSTITUTE OF BOTANY, CAS	public	fastq,sra	s3	s3.us-east-1	SRX3432793	HiSeq X Ten	PAIRED	Reduced Representation	GENOMIC	ILLUMINA	2019-01-01T00:00:00Z	L2_006	SRP125872	PRJNA417139	L2_006	leaf	China	Asia	China: At Kunming Botanical Garden\, Kunming	Plant	Kunming\,China	6 months	shooting stages(vegetative stages)	not applicable	not applicable	2015		Kunming Institute of Botany\, CAS		82		Guo Zhenhua Lab\,213# Lanhei Road\, Heilongtan\, Kunming\, China
	548	SRR6333558	Dendrocalamus latiflorus	RAD-Seq	280	2250898720	SAMN07976661	1109076922	KUNMING INSTITUTE OF BOTANY, CAS	public	fastq,sra	s3	s3.us-east-1	SRX3432792	HiSeq X Ten	PAIRED	Reduced Representation	GENOMIC	ILLUMINA	2019-01-01T00:00:00Z	L2_005	SRP125872	PRJNA417139	L2_005	leaf	China	Asia	China: At Kunming Botanical Garden\, Kunming	Plant	Kunming\,China	6 months	shooting stages(vegetative stages)	not applicable	not applicable	2015		Kunming Institute of Botany\, CAS		81		Guo Zhenhua Lab\,212# Lanhei Road\, Heilongtan\, Kunming\, China
	549	SRR6333559	Dendrocalamus latiflorus	RAD-Seq	140	1397753560	SAMN07976668	711213718	KUNMING INSTITUTE OF BOTANY, CAS	public	fastq,sra	s3	s3.us-east-1	SRX3432791	HiSeq X Ten	PAIRED	Reduced Representation	GENOMIC	ILLUMINA	2019-01-01T00:00:00Z	L2_012	SRP125872	PRJNA417139	L2_012	leaf	China	Asia	China: At Kunming Botanical Garden\, Kunming	Plant	Kunming\,China	6 months	shooting stages(vegetative stages)	not applicable	not applicable	2015		Kunming Institute of Botany\, CAS		88		Guo Zhenhua Lab\,219# Lanhei Road\, Heilongtan\, Kunming\, China
	550	SRR6333560	Dendrocalamus latiflorus	RAD-Seq	140	1419709480	SAMN07976667	722370279	KUNMING INSTITUTE OF BOTANY, CAS	public	sra,fastq	s3	s3.us-east-1	SRX3432790	HiSeq X Ten	PAIRED	Reduced Representation	GENOMIC	ILLUMINA	2019-01-01T00:00:00Z	L2_011	SRP125872	PRJNA417139	L2_011	leaf	China	Asia	China: At Kunming Botanical Garden\, Kunming	Plant	Kunming\,China	6 months	shooting stages(vegetative stages)	not applicable	not applicable	2015		Kunming Institute of Botany\, CAS		87		Guo Zhenhua Lab\,218# Lanhei Road\, Heilongtan\, Kunming\, China
	551	SRR6333561	Dendrocalamus latiflorus	RAD-Seq	164	1542706200	SAMN07976666	782794565	KUNMING INSTITUTE OF BOTANY, CAS	public	fastq,sra	s3	s3.us-east-1	SRX3432789	HiSeq X Ten	PAIRED	Reduced Representation	GENOMIC	ILLUMINA	2019-01-01T00:00:00Z	L2_010	SRP125872	PRJNA417139	L2_010	leaf	China	Asia	China: At Kunming Botanical Garden\, Kunming	Plant	Kunming\,China	6 months	shooting stages(vegetative stages)	not applicable	not applicable	2015		Kunming Institute of Botany\, CAS		86		Guo Zhenhua Lab\,217# Lanhei Road\, Heilongtan\, Kunming\, China
	552	SRR6333562	Dendrocalamus latiflorus	RAD-Seq	174	1749425687	SAMN07976665	879540541	KUNMING INSTITUTE OF BOTANY, CAS	public	sra,fastq	s3	s3.us-east-1	SRX3432788	HiSeq X Ten	PAIRED	Reduced Representation	GENOMIC	ILLUMINA	2019-01-01T00:00:00Z	L2_009	SRP125872	PRJNA417139	L2_009	leaf	China	Asia	China: At Kunming Botanical Garden\, Kunming	Plant	Kunming\,China	6 months	shooting stages(vegetative stages)	not applicable	not applicable	2015		Kunming Institute of Botany\, CAS		85		Guo Zhenhua Lab\,216# Lanhei Road\, Heilongtan\, Kunming\, China
	553	SRR6333563	Dendrocalamus latiflorus	RAD-Seq	148	1200039820	SAMN07976670	617088980	KUNMING INSTITUTE OF BOTANY, CAS	public	fastq,sra	s3	s3.us-east-1	SRX3432787	HiSeq X Ten	PAIRED	Reduced Representation	GENOMIC	ILLUMINA	2019-01-01T00:00:00Z	L2_014	SRP125872	PRJNA417139	L2_014	leaf	China	Asia	China: At Kunming Botanical Garden\, Kunming	Plant	Kunming\,China	6 months	shooting stages(vegetative stages)	not applicable	not applicable	2015		Kunming Institute of Botany\, CAS		90		Guo Zhenhua Lab\,221# Lanhei Road\, Heilongtan\, Kunming\, China
	554	SRR6333564	Dendrocalamus latiflorus	RAD-Seq	144	1065061900	SAMN07976669	542374935	KUNMING INSTITUTE OF BOTANY, CAS	public	fastq,sra	s3	s3.us-east-1	SRX3432786	HiSeq X Ten	PAIRED	Reduced Representation	GENOMIC	ILLUMINA	2019-01-01T00:00:00Z	L2_013	SRP125872	PRJNA417139	L2_013	leaf	China	Asia	China: At Kunming Botanical Garden\, Kunming	Plant	Kunming\,China	6 months	shooting stages(vegetative stages)	not applicable	not applicable	2015		Kunming Institute of Botany\, CAS		89		Guo Zhenhua Lab\,220# Lanhei Road\, Heilongtan\, Kunming\, China
	555	SRR6333565	Dendrocalamus latiflorus	RAD-Seq	140	1013443760	SAMN07976676	517824622	KUNMING INSTITUTE OF BOTANY, CAS	public	fastq,sra	s3	s3.us-east-1	SRX3432785	HiSeq X Ten	PAIRED	Reduced Representation	GENOMIC	ILLUMINA	2019-01-01T00:00:00Z	L2_021	SRP125872	PRJNA417139	L2_021	leaf	China	Asia	China: At Kunming Botanical Garden\, Kunming	Plant	Kunming\,China	6 months	shooting stages(vegetative stages)	not applicable	not applicable	2015		Kunming Institute of Botany\, CAS		96		Guo Zhenhua Lab\,227# Lanhei Road\, Heilongtan\, Kunming\, China
	556	SRR6333566	Dendrocalamus latiflorus	RAD-Seq	140	1310594460	SAMN07976659	774613265	KUNMING INSTITUTE OF BOTANY, CAS	public	fastq,sra	s3	s3.us-east-1	SRX3432784	HiSeq X Ten	PAIRED	Reduced Representation	GENOMIC	ILLUMINA	2019-01-01T00:00:00Z	L2_003	SRP125872	PRJNA417139	L2_003	leaf	China	Asia	China: At Kunming Botanical Garden\, Kunming	Plant	Kunming\,China	6 months	shooting stages(vegetative stages)	not applicable	not applicable	2015		Kunming Institute of Botany\, CAS		79		Guo Zhenhua Lab\,210# Lanhei Road\, Heilongtan\, Kunming\, China
	557	SRR6333567	Dendrocalamus latiflorus	RAD-Seq	140	1029169780	SAMN07976660	610935039	KUNMING INSTITUTE OF BOTANY, CAS	public	sra,fastq	s3	s3.us-east-1	SRX3432783	HiSeq X Ten	PAIRED	Reduced Representation	GENOMIC	ILLUMINA	2019-01-01T00:00:00Z	L2_004	SRP125872	PRJNA417139	L2_004	leaf	China	Asia	China: At Kunming Botanical Garden\, Kunming	Plant	Kunming\,China	6 months	shooting stages(vegetative stages)	not applicable	not applicable	2015		Kunming Institute of Botany\, CAS		80		Guo Zhenhua Lab\,211# Lanhei Road\, Heilongtan\, Kunming\, China
	558	SRR6333568	Dendrocalamus latiflorus	RAD-Seq	152	924164387	SAMN07976657	534582835	KUNMING INSTITUTE OF BOTANY, CAS	public	fastq,sra	s3	s3.us-east-1	SRX3432782	HiSeq X Ten	PAIRED	Reduced Representation	GENOMIC	ILLUMINA	2019-01-01T00:00:00Z	L2_001	SRP125872	PRJNA417139	L2_001	leaf	China	Asia	China: At Kunming Botanical Garden\, Kunming	Plant	Kunming\,China	6 months	shooting stages(vegetative stages)	not applicable	not applicable	2015		Kunming Institute of Botany\, CAS		77		Guo Zhenhua Lab\,208# Lanhei Road\, Heilongtan\, Kunming\, China
	559	SRR6333569	Dendrocalamus latiflorus	RAD-Seq	154	1394172360	SAMN07976658	796767995	KUNMING INSTITUTE OF BOTANY, CAS	public	sra,fastq	s3	s3.us-east-1	SRX3432781	HiSeq X Ten	PAIRED	Reduced Representation	GENOMIC	ILLUMINA	2019-01-01T00:00:00Z	L2_002	SRP125872	PRJNA417139	L2_002	leaf	China	Asia	China: At Kunming Botanical Garden\, Kunming	Plant	Kunming\,China	6 months	shooting stages(vegetative stages)	not applicable	not applicable	2015		Kunming Institute of Botany\, CAS		78		Guo Zhenhua Lab\,209# Lanhei Road\, Heilongtan\, Kunming\, China
	560	SRR6333570	Dendrocalamus latiflorus	RAD-Seq	140	206333205	SAMN07976655	122978402	KUNMING INSTITUTE OF BOTANY, CAS	public	sra,fastq	s3	s3.us-east-1	SRX3432780	HiSeq X Ten	PAIRED	Reduced Representation	GENOMIC	ILLUMINA	2019-01-01T00:00:00Z	L1_078	SRP125872	PRJNA417139	L1_078	leaf	China	Asia	China: At Kunming Botanical Garden\, Kunming	Plant	Kunming\,China	6 months	shooting stages(vegetative stages)	not applicable	not applicable	2015		Kunming Institute of Botany\, CAS		75		Guo Zhenhua Lab\,206# Lanhei Road\, Heilongtan\, Kunming\, China
	561	SRR6333571	Dendrocalamus latiflorus	RAD-Seq	229	1535311	SAMN07976656	809789	KUNMING INSTITUTE OF BOTANY, CAS	public	sra,fastq	s3	s3.us-east-1	SRX3432779	HiSeq X Ten	PAIRED	Reduced Representation	GENOMIC	ILLUMINA	2019-01-01T00:00:00Z	L1_079	SRP125872	PRJNA417139	L1_079	leaf	China	Asia	China: At Kunming Botanical Garden\, Kunming	Plant	Kunming\,China	6 months	shooting stages(vegetative stages)	not applicable	not applicable	2015		Kunming Institute of Botany\, CAS		76		Guo Zhenhua Lab\,207# Lanhei Road\, Heilongtan\, Kunming\, China
	562	SRR6333572	Dendrocalamus latiflorus	RAD-Seq	154	843148880	SAMN07976653	482115054	KUNMING INSTITUTE OF BOTANY, CAS	public	sra,fastq	s3	s3.us-east-1	SRX3432778	HiSeq X Ten	PAIRED	Reduced Representation	GENOMIC	ILLUMINA	2019-01-01T00:00:00Z	L1_076	SRP125872	PRJNA417139	L1_076	leaf	China	Asia	China: At Kunming Botanical Garden\, Kunming	Plant	Kunming\,China	6 months	shooting stages(vegetative stages)	not applicable	not applicable	2015		Kunming Institute of Botany\, CAS		73		Guo Zhenhua Lab\,204# Lanhei Road\, Heilongtan\, Kunming\, China
	563	SRR6333573	Dendrocalamus latiflorus	RAD-Seq	163	580162122	SAMN07976654	321871381	KUNMING INSTITUTE OF BOTANY, CAS	public	sra,fastq	s3	s3.us-east-1	SRX3432777	HiSeq X Ten	PAIRED	Reduced Representation	GENOMIC	ILLUMINA	2019-01-01T00:00:00Z	L1_077	SRP125872	PRJNA417139	L1_077	leaf	China	Asia	China: At Kunming Botanical Garden\, Kunming	Plant	Kunming\,China	6 months	shooting stages(vegetative stages)	not applicable	not applicable	2015		Kunming Institute of Botany\, CAS		74		Guo Zhenhua Lab\,205# Lanhei Road\, Heilongtan\, Kunming\, China
	564	SRR6333574	Dendrocalamus latiflorus	RAD-Seq	140	1134084420	SAMN07976651	664651631	KUNMING INSTITUTE OF BOTANY, CAS	public	fastq,sra	s3	s3.us-east-1	SRX3432776	HiSeq X Ten	PAIRED	Reduced Representation	GENOMIC	ILLUMINA	2019-01-01T00:00:00Z	L1_074	SRP125872	PRJNA417139	L1_074	leaf	China	Asia	China: At Kunming Botanical Garden\, Kunming	Plant	Kunming\,China	6 months	shooting stages(vegetative stages)	not applicable	not applicable	2015		Kunming Institute of Botany\, CAS		71		Guo Zhenhua Lab\,202# Lanhei Road\, Heilongtan\, Kunming\, China
	565	SRR6333575	Dendrocalamus latiflorus	RAD-Seq	140	1033042080	SAMN07976652	610865243	KUNMING INSTITUTE OF BOTANY, CAS	public	fastq,sra	s3	s3.us-east-1	SRX3432775	HiSeq X Ten	PAIRED	Reduced Representation	GENOMIC	ILLUMINA	2019-01-01T00:00:00Z	L1_075	SRP125872	PRJNA417139	L1_075	leaf	China	Asia	China: At Kunming Botanical Garden\, Kunming	Plant	Kunming\,China	6 months	shooting stages(vegetative stages)	not applicable	not applicable	2015		Kunming Institute of Botany\, CAS		72		Guo Zhenhua Lab\,203# Lanhei Road\, Heilongtan\, Kunming\, China
	566	SRR6333576	Dendrocalamus latiflorus	RAD-Seq	280	2720172840	SAMN07976739	1303189515	KUNMING INSTITUTE OF BOTANY, CAS	public	sra,fastq	s3	s3.us-east-1	SRX3432774	HiSeq X Ten	PAIRED	Reduced Representation	GENOMIC	ILLUMINA	2019-01-01T00:00:00Z	L3_007	SRP125872	PRJNA417139	L3_007	leaf	China	Asia	China: At Kunming Botanical Garden\, Kunming	Plant	Kunming\,China	6 months	shooting stages(vegetative stages)	not applicable	not applicable	2015		Kunming Institute of Botany\, CAS		159		Guo Zhenhua Lab\,290# Lanhei Road\, Heilongtan\, Kunming\, China
	567	SRR6333577	Dendrocalamus latiflorus	RAD-Seq	280	2098166840	SAMN07976740	1002891817	KUNMING INSTITUTE OF BOTANY, CAS	public	fastq,sra	s3	s3.us-east-1	SRX3432773	HiSeq X Ten	PAIRED	Reduced Representation	GENOMIC	ILLUMINA	2019-01-01T00:00:00Z	L3_008	SRP125872	PRJNA417139	L3_008	leaf	China	Asia	China: At Kunming Botanical Garden\, Kunming	Plant	Kunming\,China	6 months	shooting stages(vegetative stages)	not applicable	not applicable	2015		Kunming Institute of Botany\, CAS		160		Guo Zhenhua Lab\,291# Lanhei Road\, Heilongtan\, Kunming\, China
	568	SRR6333578	Dendrocalamus latiflorus	RAD-Seq	143	47569786	SAMN07976679	25222331	KUNMING INSTITUTE OF BOTANY, CAS	public	fastq,sra	s3	s3.us-east-1	SRX3432772	HiSeq X Ten	PAIRED	Reduced Representation	GENOMIC	ILLUMINA	2019-01-01T00:00:00Z	L2_024	SRP125872	PRJNA417139	L2_024	leaf	China	Asia	China: At Kunming Botanical Garden\, Kunming	Plant	Kunming\,China	6 months	shooting stages(vegetative stages)	not applicable	not applicable	2015		Kunming Institute of Botany\, CAS		99		Guo Zhenhua Lab\,230# Lanhei Road\, Heilongtan\, Kunming\, China
	569	SRR6333579	Dendrocalamus latiflorus	RAD-Seq	140	1326086440	SAMN07976680	677535460	KUNMING INSTITUTE OF BOTANY, CAS	public	sra,fastq	s3	s3.us-east-1	SRX3432771	HiSeq X Ten	PAIRED	Reduced Representation	GENOMIC	ILLUMINA	2019-01-01T00:00:00Z	L2_025	SRP125872	PRJNA417139	L2_025	leaf	China	Asia	China: At Kunming Botanical Garden\, Kunming	Plant	Kunming\,China	6 months	shooting stages(vegetative stages)	not applicable	not applicable	2015		Kunming Institute of Botany\, CAS		100		Guo Zhenhua Lab\,231# Lanhei Road\, Heilongtan\, Kunming\, China
	570	SRR6333580	Dendrocalamus latiflorus	RAD-Seq	158	1237730843	SAMN07976731	704522622	KUNMING INSTITUTE OF BOTANY, CAS	public	sra,fastq	s3	s3.us-east-1	SRX3432770	HiSeq X Ten	PAIRED	Reduced Representation	GENOMIC	ILLUMINA	2019-01-01T00:00:00Z	L2_078	SRP125872	PRJNA417139	L2_078	leaf	China	Asia	China: At Kunming Botanical Garden\, Kunming	Plant	Kunming\,China	6 months	shooting stages(vegetative stages)	not applicable	not applicable	2015		Kunming Institute of Botany\, CAS		151		Guo Zhenhua Lab\,282# Lanhei Road\, Heilongtan\, Kunming\, China
	571	SRR6333581	Dendrocalamus latiflorus	RAD-Seq	194	2396061621	SAMN07976732	1274570256	KUNMING INSTITUTE OF BOTANY, CAS	public	sra,fastq	s3	s3.us-east-1	SRX3432769	HiSeq X Ten	PAIRED	Reduced Representation	GENOMIC	ILLUMINA	2019-01-01T00:00:00Z	L2_079	SRP125872	PRJNA417139	L2_079	leaf	China	Asia	China: At Kunming Botanical Garden\, Kunming	Plant	Kunming\,China	6 months	shooting stages(vegetative stages)	not applicable	not applicable	2015		Kunming Institute of Botany\, CAS		152		Guo Zhenhua Lab\,283# Lanhei Road\, Heilongtan\, Kunming\, China
	572	SRR6333582	Dendrocalamus latiflorus	RAD-Seq	280	1736512400	SAMN07976733	836841306	KUNMING INSTITUTE OF BOTANY, CAS	public	sra,fastq	s3	s3.us-east-1	SRX3432768	HiSeq X Ten	PAIRED	Reduced Representation	GENOMIC	ILLUMINA	2019-01-01T00:00:00Z	L3_001	SRP125872	PRJNA417139	L3_001	leaf	China	Asia	China: At Kunming Botanical Garden\, Kunming	Plant	Kunming\,China	6 months	shooting stages(vegetative stages)	not applicable	not applicable	2015		Kunming Institute of Botany\, CAS		153		Guo Zhenhua Lab\,284# Lanhei Road\, Heilongtan\, Kunming\, China
	573	SRR6333583	Dendrocalamus latiflorus	RAD-Seq	280	2627889040	SAMN07976734	1264393410	KUNMING INSTITUTE OF BOTANY, CAS	public	sra,fastq	s3	s3.us-east-1	SRX3432767	HiSeq X Ten	PAIRED	Reduced Representation	GENOMIC	ILLUMINA	2019-01-01T00:00:00Z	L3_002	SRP125872	PRJNA417139	L3_002	leaf	China	Asia	China: At Kunming Botanical Garden\, Kunming	Plant	Kunming\,China	6 months	shooting stages(vegetative stages)	not applicable	not applicable	2015		Kunming Institute of Botany\, CAS		154		Guo Zhenhua Lab\,285# Lanhei Road\, Heilongtan\, Kunming\, China
	574	SRR6333584	Dendrocalamus latiflorus	RAD-Seq	280	3007608520	SAMN07976735	1440084921	KUNMING INSTITUTE OF BOTANY, CAS	public	sra,fastq	s3	s3.us-east-1	SRX3432766	HiSeq X Ten	PAIRED	Reduced Representation	GENOMIC	ILLUMINA	2019-01-01T00:00:00Z	L3_003	SRP125872	PRJNA417139	L3_003	leaf	China	Asia	China: At Kunming Botanical Garden\, Kunming	Plant	Kunming\,China	6 months	shooting stages(vegetative stages)	not applicable	not applicable	2015		Kunming Institute of Botany\, CAS		155		Guo Zhenhua Lab\,286# Lanhei Road\, Heilongtan\, Kunming\, China
	575	SRR6333585	Dendrocalamus latiflorus	RAD-Seq	280	2204628440	SAMN07976736	1057871479	KUNMING INSTITUTE OF BOTANY, CAS	public	fastq,sra	s3	s3.us-east-1	SRX3432765	HiSeq X Ten	PAIRED	Reduced Representation	GENOMIC	ILLUMINA	2019-01-01T00:00:00Z	L3_004	SRP125872	PRJNA417139	L3_004	leaf	China	Asia	China: At Kunming Botanical Garden\, Kunming	Plant	Kunming\,China	6 months	shooting stages(vegetative stages)	not applicable	not applicable	2015		Kunming Institute of Botany\, CAS		156		Guo Zhenhua Lab\,287# Lanhei Road\, Heilongtan\, Kunming\, China
	576	SRR6333586	Dendrocalamus latiflorus	RAD-Seq	280	3001762960	SAMN07976737	1456204147	KUNMING INSTITUTE OF BOTANY, CAS	public	sra,fastq	s3	s3.us-east-1	SRX3432764	HiSeq X Ten	PAIRED	Reduced Representation	GENOMIC	ILLUMINA	2019-01-01T00:00:00Z	L3_005	SRP125872	PRJNA417139	L3_005	leaf	China	Asia	China: At Kunming Botanical Garden\, Kunming	Plant	Kunming\,China	6 months	shooting stages(vegetative stages)	not applicable	not applicable	2015		Kunming Institute of Botany\, CAS		157		Guo Zhenhua Lab\,288# Lanhei Road\, Heilongtan\, Kunming\, China
	577	SRR6333587	Dendrocalamus latiflorus	RAD-Seq	280	2086086520	SAMN07976738	1000276287	KUNMING INSTITUTE OF BOTANY, CAS	public	sra,fastq	s3	s3.us-east-1	SRX3432763	HiSeq X Ten	PAIRED	Reduced Representation	GENOMIC	ILLUMINA	2019-01-01T00:00:00Z	L3_006	SRP125872	PRJNA417139	L3_006	leaf	China	Asia	China: At Kunming Botanical Garden\, Kunming	Plant	Kunming\,China	6 months	shooting stages(vegetative stages)	not applicable	not applicable	2015		Kunming Institute of Botany\, CAS		158		Guo Zhenhua Lab\,289# Lanhei Road\, Heilongtan\, Kunming\, China
	578	SRR10572984	Arundinaria sp. H12D	AMPLICON	329	10576789	SAMN13392056	6156887	UNIVERSITY OF CALIFORNIA, RIVERSIDE	public	sra,fastq	s3	s3.us-east-1	SRX7254543	Illumina HiSeq 2500	PAIRED	PCR	GENOMIC	ILLUMINA	2020-04-26T00:00:00Z	H12D	SRP234396	PRJNA591938	WideSeq_H12D	Leaf	USA	North America	USA: Georgia	Plant	H12D		Mature Plant	Not applicable				Alex Rajewski
	579	SRR10572985	Arundinaria sp. H10E	AMPLICON	224	3498408	SAMN13392055	1804558	UNIVERSITY OF CALIFORNIA, RIVERSIDE	public	sra,fastq	s3	s3.us-east-1	SRX7254542	Illumina HiSeq 2500	PAIRED	PCR	GENOMIC	ILLUMINA	2020-04-26T00:00:00Z	H10E	SRP234396	PRJNA591938	WideSeq_H10E	Leaf	USA	North America	USA: Georgia	Plant	H10E		Mature Plant	Not applicable				Alex Rajewski
	580	SRR10572986	Arundinaria tecta	AMPLICON	230	5740763	SAMN13392088	2847609	UNIVERSITY OF CALIFORNIA, RIVERSIDE	public	sra,fastq	s3	s3.us-east-1	SRX7254541	Illumina HiSeq 2500	PAIRED	PCR	GENOMIC	ILLUMINA	2020-04-26T00:00:00Z	Tec	SRP234396	PRJNA591938	WideSeq_Tec	Leaf	USA	North America	USA: Alabama	Plant	Tec		Mature Plant	Not applicable				Brian Baldwin
	581	SRR10572987	Arundinaria gigantea	AMPLICON	232	4410761	SAMN13392047	2250230	UNIVERSITY OF CALIFORNIA, RIVERSIDE	public	sra,fastq	s3	s3.us-east-1	SRX7254540	Illumina HiSeq 2500	PAIRED	PCR	GENOMIC	ILLUMINA	2020-04-26T00:00:00Z	Lo9	SRP234396	PRJNA591938	WideSeq_Lo9	Leaf	USA	North America	USA: Georgia	Plant	Lo9		Mature Plant	Not applicable				Alex Rajewski
	582	SRR10572988	Arundinaria gigantea	AMPLICON	226	3878943	SAMN13392046	1952072	UNIVERSITY OF CALIFORNIA, RIVERSIDE	public	sra,fastq	s3	s3.us-east-1	SRX7254539	Illumina HiSeq 2500	PAIRED	PCR	GENOMIC	ILLUMINA	2020-04-26T00:00:00Z	Lo43	SRP234396	PRJNA591938	WideSeq_Lo43	Leaf	USA	North America	USA: Georgia	Plant	Lo43		Mature Plant	Not applicable				Alex Rajewski
	583	SRR10572989	Arundinaria gigantea	AMPLICON	230	3746749	SAMN13392045	1908745	UNIVERSITY OF CALIFORNIA, RIVERSIDE	public	fastq,sra	s3	s3.us-east-1	SRX7254538	Illumina HiSeq 2500	PAIRED	PCR	GENOMIC	ILLUMINA	2020-04-26T00:00:00Z	Lo28	SRP234396	PRJNA591938	WideSeq_Lo28	Leaf	USA	North America	USA: Georgia	Plant	Lo28		Mature Plant	Not applicable				Alex Rajewski
	584	SRR10572990	Arundinaria gigantea	AMPLICON	235	5344782	SAMN13392044	2637085	UNIVERSITY OF CALIFORNIA, RIVERSIDE	public	sra,fastq	s3	s3.us-east-1	SRX7254537	Illumina HiSeq 2500	PAIRED	PCR	GENOMIC	ILLUMINA	2020-04-26T00:00:00Z	Lo16	SRP234396	PRJNA591938	WideSeq_Lo16	Leaf	USA	North America	USA: Georgia	Plant	Lo16		Mature Plant	Not applicable				Alex Rajewski
	585	SRR10572991	Arundinaria gigantea	AMPLICON	239	3797318	SAMN13392030	1896495	UNIVERSITY OF CALIFORNIA, RIVERSIDE	public	fastq,sra	s3	s3.us-east-1	SRX7254536	Illumina HiSeq 2500	PAIRED	PCR	GENOMIC	ILLUMINA	2020-04-26T00:00:00Z	JT177	SRP234396	PRJNA591938	WideSeq_JT177	Leaf	USA	North America	USA: South Carolina	Plant	JT177		Mature Plant	Not applicable				Jimmy Triplett
	586	SRR10572992	Arundinaria sp. H0C	AMPLICON	251	3692388	SAMN13392051	1904225	UNIVERSITY OF CALIFORNIA, RIVERSIDE	public	fastq,sra	s3	s3.us-east-1	SRX7254535	Illumina HiSeq 2500	PAIRED	PCR	GENOMIC	ILLUMINA	2020-04-26T00:00:00Z	H0C	SRP234396	PRJNA591938	WideSeq_H0C	Leaf	USA	North America	USA: Georgia	Plant	H0C		Mature Plant	Not applicable				Alex Rajewski
	587	SRR10572993	Arundinaria sp. JT175	AMPLICON	236	4229292	SAMN13392077	2126144	UNIVERSITY OF CALIFORNIA, RIVERSIDE	public	sra,fastq	s3	s3.us-east-1	SRX7254534	Illumina HiSeq 2500	PAIRED	PCR	GENOMIC	ILLUMINA	2020-04-26T00:00:00Z	JT175	SRP234396	PRJNA591938	WideSeq_JT175	Leaf	USA	North America	USA: South Carolina	Plant	JT175		Mature Plant	Not applicable				Jimmy Triplett
	588	SRR10572994	Arundinaria gigantea	AMPLICON	237	4170344	SAMN13392029	2056313	UNIVERSITY OF CALIFORNIA, RIVERSIDE	public	sra,fastq	s3	s3.us-east-1	SRX7254533	Illumina HiSeq 2500	PAIRED	PCR	GENOMIC	ILLUMINA	2020-04-26T00:00:00Z	JT174	SRP234396	PRJNA591938	WideSeq_JT174	Leaf	USA	North America	USA: South Carolina	Plant	JT174		Mature Plant	Not applicable				Jimmy Triplett
	589	SRR10572995	Arundinaria tecta	AMPLICON	241	4041688	SAMN13392084	1977238	UNIVERSITY OF CALIFORNIA, RIVERSIDE	public	fastq,sra	s3	s3.us-east-1	SRX7254532	Illumina HiSeq 2500	PAIRED	PCR	GENOMIC	ILLUMINA	2020-04-26T00:00:00Z	JT173	SRP234396	PRJNA591938	WideSeq_JT173	Leaf	USA	North America	USA: South Carolina	Plant	JT173		Mature Plant	Not applicable				Jimmy Triplett
	590	SRR10572996	Arundinaria sp. JT172	AMPLICON	302	302	SAMN13392076	50108	UNIVERSITY OF CALIFORNIA, RIVERSIDE	public	fastq,sra	s3,ncbi,gs	ncbi.public,s3.us-east-1,gs.US	SRX7254531	Illumina HiSeq 2500	PAIRED	PCR	GENOMIC	ILLUMINA	2020-04-26T00:00:00Z	JT172	SRP234396	PRJNA591938	WideSeq_JT172	Leaf	USA	North America	USA: Georgia	Plant	JT172		Mature Plant	Not applicable				Jimmy Triplett
	591	SRR10572997	Arundinaria sp. JT171	AMPLICON	245	4159967	SAMN13392075	2114501	UNIVERSITY OF CALIFORNIA, RIVERSIDE	public	fastq,sra	s3	s3.us-east-1	SRX7254530	Illumina HiSeq 2500	PAIRED	PCR	GENOMIC	ILLUMINA	2020-04-26T00:00:00Z	JT171	SRP234396	PRJNA591938	WideSeq_JT171	Leaf	USA	North America	USA: Georgia	Plant	JT171		Mature Plant	Not applicable				Jimmy Triplett
	592	SRR10572998	Arundinaria tecta	AMPLICON	232	6070567	SAMN13392083	2941848	UNIVERSITY OF CALIFORNIA, RIVERSIDE	public	fastq,sra	s3	s3.us-east-1	SRX7254529	Illumina HiSeq 2500	PAIRED	PCR	GENOMIC	ILLUMINA	2020-04-26T00:00:00Z	JT170	SRP234396	PRJNA591938	WideSeq_JT170	Leaf	USA	North America	USA: Georgia	Plant	JT170		Mature Plant	Not applicable				Jimmy Triplett
	593	SRR10572999	Arundinaria sp. JT168	AMPLICON	231	3489318	SAMN13392074	1786500	UNIVERSITY OF CALIFORNIA, RIVERSIDE	public	fastq,sra	s3	s3.us-east-1	SRX7254528	Illumina HiSeq 2500	PAIRED	PCR	GENOMIC	ILLUMINA	2020-04-26T00:00:00Z	JT168	SRP234396	PRJNA591938	WideSeq_JT168	Leaf	USA	North America	USA: Georgia	Plant	JT168		Mature Plant	Not applicable				Jimmy Triplett
	594	SRR10573000	Arundinaria gigantea	AMPLICON	180	768148	SAMN13392028	460601	UNIVERSITY OF CALIFORNIA, RIVERSIDE	public	sra,fastq	s3	s3.us-east-1	SRX7254527	Illumina HiSeq 2500	PAIRED	PCR	GENOMIC	ILLUMINA	2020-04-26T00:00:00Z	JT167	SRP234396	PRJNA591938	WideSeq_JT167	Leaf	USA	North America	USA: Georgia	Plant	JT167		Mature Plant	Not applicable				Jimmy Triplett
	595	SRR10573001	Arundinaria appalachiana	AMPLICON	234	4526041	SAMN13392015	2210445	UNIVERSITY OF CALIFORNIA, RIVERSIDE	public	sra,fastq	s3	s3.us-east-1	SRX7254526	Illumina HiSeq 2500	PAIRED	PCR	GENOMIC	ILLUMINA	2020-04-26T00:00:00Z	JT166	SRP234396	PRJNA591938	WideSeq_JT166	Leaf	USA	North America	USA: Georgia	Plant	JT166		Mature Plant	Not applicable				Jimmy Triplett
	596	SRR10573002	Arundinaria appalachiana	AMPLICON	240	4974773	SAMN13392014	2442646	UNIVERSITY OF CALIFORNIA, RIVERSIDE	public	fastq,sra	s3	s3.us-east-1	SRX7254525	Illumina HiSeq 2500	PAIRED	PCR	GENOMIC	ILLUMINA	2020-04-26T00:00:00Z	JT165	SRP234396	PRJNA591938	WideSeq_JT165	Leaf	USA	North America	USA: Tennessee	Plant	JT165		Mature Plant	Not applicable				Jimmy Triplett
	597	SRR10573003	Arundinaria sp. H0B	AMPLICON	230	5883717	SAMN13392050	2964020	UNIVERSITY OF CALIFORNIA, RIVERSIDE	public	fastq,sra	s3	s3.us-east-1	SRX7254524	Illumina HiSeq 2500	PAIRED	PCR	GENOMIC	ILLUMINA	2020-04-26T00:00:00Z	H0B	SRP234396	PRJNA591938	WideSeq_H0B	Leaf	USA	North America	USA: Georgia	Plant	H0B		Mature Plant	Not applicable				Alex Rajewski
	598	SRR10573004	Arundinaria gigantea	AMPLICON	239	4396934	SAMN13392027	2208289	UNIVERSITY OF CALIFORNIA, RIVERSIDE	public	sra,fastq	s3	s3.us-east-1	SRX7254523	Illumina HiSeq 2500	PAIRED	PCR	GENOMIC	ILLUMINA	2020-04-26T00:00:00Z	JT164	SRP234396	PRJNA591938	WideSeq_JT164	Leaf	USA	North America	USA: Tennessee	Plant	JT164		Mature Plant	Not applicable				Jimmy Triplett
	599	SRR10573005	Arundinaria gigantea	AMPLICON	244	3596608	SAMN13392026	1855607	UNIVERSITY OF CALIFORNIA, RIVERSIDE	public	sra,fastq	s3	s3.us-east-1	SRX7254522	Illumina HiSeq 2500	PAIRED	PCR	GENOMIC	ILLUMINA	2020-04-26T00:00:00Z	JT112	SRP234396	PRJNA591938	WideSeq_JT112	Leaf	USA	North America	USA: Tennessee	Plant	JT112		Mature Plant	Not applicable				Jimmy Triplett
	600	SRR10573006	Arundinaria gigantea	AMPLICON	240	6005184	SAMN13392025	2953358	UNIVERSITY OF CALIFORNIA, RIVERSIDE	public	fastq,sra	s3	s3.us-east-1	SRX7254521	Illumina HiSeq 2500	PAIRED	PCR	GENOMIC	ILLUMINA	2020-04-26T00:00:00Z	JT108	SRP234396	PRJNA591938	WideSeq_JT108	Leaf	USA	North America	USA: Illinois	Plant	JT108		Mature Plant	Not applicable				Jimmy Triplett
	601	SRR10573007	Arundinaria sp. H8D	AMPLICON	246	3074951	SAMN13392073	1573993	UNIVERSITY OF CALIFORNIA, RIVERSIDE	public	sra,fastq	s3	s3.us-east-1	SRX7254520	Illumina HiSeq 2500	PAIRED	PCR	GENOMIC	ILLUMINA	2020-04-26T00:00:00Z	H8D	SRP234396	PRJNA591938	WideSeq_H8D	Leaf	USA	North America	USA: Georgia	Plant	H8D		Mature Plant	Not applicable				Alex Rajewski
	602	SRR10573008	Arundinaria sp. H8C	AMPLICON	232	3020845	SAMN13392072	1565329	UNIVERSITY OF CALIFORNIA, RIVERSIDE	public	fastq,sra	s3	s3.us-east-1	SRX7254519	Illumina HiSeq 2500	PAIRED	PCR	GENOMIC	ILLUMINA	2020-04-26T00:00:00Z	H8C	SRP234396	PRJNA591938	WideSeq_H8C	Leaf	USA	North America	USA: Georgia	Plant	H8C		Mature Plant	Not applicable				Alex Rajewski
	603	SRR10573009	Arundinaria sp. H8B	AMPLICON	235	4320767	SAMN13392071	2195215	UNIVERSITY OF CALIFORNIA, RIVERSIDE	public	sra,fastq	s3	s3.us-east-1	SRX7254518	Illumina HiSeq 2500	PAIRED	PCR	GENOMIC	ILLUMINA	2020-04-26T00:00:00Z	H8B	SRP234396	PRJNA591938	WideSeq_H8B	Leaf	USA	North America	USA: Georgia	Plant	H8B		Mature Plant	Not applicable				Alex Rajewski
	604	SRR10573010	Arundinaria sp. H8A	AMPLICON	241	2594054	SAMN13392070	1289664	UNIVERSITY OF CALIFORNIA, RIVERSIDE	public	sra,fastq	s3	s3.us-east-1	SRX7254517	Illumina HiSeq 2500	PAIRED	PCR	GENOMIC	ILLUMINA	2020-04-26T00:00:00Z	H8A	SRP234396	PRJNA591938	WideSeq_H8A	Leaf	USA	North America	USA: Georgia	Plant	H8A		Mature Plant	Not applicable				Alex Rajewski
	605	SRR10573011	Arundinaria sp. H6D	AMPLICON	244	3386896	SAMN13392069	1665229	UNIVERSITY OF CALIFORNIA, RIVERSIDE	public	fastq,sra	s3	s3.us-east-1	SRX7254516	Illumina HiSeq 2500	PAIRED	PCR	GENOMIC	ILLUMINA	2020-04-26T00:00:00Z	H6D	SRP234396	PRJNA591938	WideSeq_H6D	Leaf	USA	North America	USA: Georgia	Plant	H6D		Mature Plant	Not applicable				Alex Rajewski
	606	SRR10573012	Arundinaria sp. H6C	AMPLICON	244	2688513	SAMN13392068	1329592	UNIVERSITY OF CALIFORNIA, RIVERSIDE	public	sra,fastq	s3	s3.us-east-1	SRX7254515	Illumina HiSeq 2500	PAIRED	PCR	GENOMIC	ILLUMINA	2020-04-26T00:00:00Z	H6C	SRP234396	PRJNA591938	WideSeq_H6C	Leaf	USA	North America	USA: Georgia	Plant	H6C		Mature Plant	Not applicable				Alex Rajewski
	607	SRR10573013	Arundinaria sp. H6B	AMPLICON	241	3024236	SAMN13392067	1606184	UNIVERSITY OF CALIFORNIA, RIVERSIDE	public	fastq,sra	s3	s3.us-east-1	SRX7254514	Illumina HiSeq 2500	PAIRED	PCR	GENOMIC	ILLUMINA	2020-04-26T00:00:00Z	H6B	SRP234396	PRJNA591938	WideSeq_H6B	Leaf	USA	North America	USA: Georgia	Plant	H6B		Mature Plant	Not applicable				Alex Rajewski
	608	SRR10573014	Arundinaria sp. H-2D	AMPLICON	243	4863363	SAMN13392049	2413836	UNIVERSITY OF CALIFORNIA, RIVERSIDE	public	sra,fastq	s3	s3.us-east-1	SRX7254513	Illumina HiSeq 2500	PAIRED	PCR	GENOMIC	ILLUMINA	2020-04-26T00:00:00Z	H-2D	SRP234396	PRJNA591938	WideSeq_H-2D	Leaf	USA	North America	USA: Georgia	Plant	H-2D		Mature Plant	Not applicable				Alex Rajewski
	609	SRR10573015	Arundinaria sp. H6A	AMPLICON	244	3673058	SAMN13392066	1792066	UNIVERSITY OF CALIFORNIA, RIVERSIDE	public	fastq,sra	s3	s3.us-east-1	SRX7254512	Illumina HiSeq 2500	PAIRED	PCR	GENOMIC	ILLUMINA	2020-04-26T00:00:00Z	H6A	SRP234396	PRJNA591938	WideSeq_H6A	Leaf	USA	North America	USA: Georgia	Plant	H6A		Mature Plant	Not applicable				Alex Rajewski
	610	SRR10573016	Arundinaria sp. H4D	AMPLICON	243	2930935	SAMN13392065	1488035	UNIVERSITY OF CALIFORNIA, RIVERSIDE	public	fastq,sra	s3	s3.us-east-1	SRX7254511	Illumina HiSeq 2500	PAIRED	PCR	GENOMIC	ILLUMINA	2020-04-26T00:00:00Z	H4D	SRP234396	PRJNA591938	WideSeq_H4D	Leaf	USA	North America	USA: Georgia	Plant	H4D		Mature Plant	Not applicable				Alex Rajewski
	611	SRR10573017	Arundinaria sp. H4C	AMPLICON	241	2822273	SAMN13392064	1398900	UNIVERSITY OF CALIFORNIA, RIVERSIDE	public	sra,fastq	s3	s3.us-east-1	SRX7254510	Illumina HiSeq 2500	PAIRED	PCR	GENOMIC	ILLUMINA	2020-04-26T00:00:00Z	H4C	SRP234396	PRJNA591938	WideSeq_H4C	Leaf	USA	North America	USA: Georgia	Plant	H4C		Mature Plant	Not applicable				Alex Rajewski
	612	SRR10573018	Arundinaria sp. H4B	AMPLICON	240	4241548	SAMN13392063	2064429	UNIVERSITY OF CALIFORNIA, RIVERSIDE	public	fastq,sra	s3	s3.us-east-1	SRX7254509	Illumina HiSeq 2500	PAIRED	PCR	GENOMIC	ILLUMINA	2020-04-26T00:00:00Z	H4B	SRP234396	PRJNA591938	WideSeq_H4B	Leaf	USA	North America	USA: Georgia	Plant	H4B		Mature Plant	Not applicable				Alex Rajewski
	613	SRR10573019	Arundinaria sp. H4A	AMPLICON	239	4234689	SAMN13392062	2044277	UNIVERSITY OF CALIFORNIA, RIVERSIDE	public	sra,fastq	s3	s3.us-east-1	SRX7254508	Illumina HiSeq 2500	PAIRED	PCR	GENOMIC	ILLUMINA	2020-04-26T00:00:00Z	H4A	SRP234396	PRJNA591938	WideSeq_H4A	Leaf	USA	North America	USA: Georgia	Plant	H4A		Mature Plant	Not applicable				Alex Rajewski
	614	SRR10573020	Arundinaria sp. H2C	AMPLICON	242	4424712	SAMN13392061	2145045	UNIVERSITY OF CALIFORNIA, RIVERSIDE	public	fastq,sra	s3	s3.us-east-1	SRX7254507	Illumina HiSeq 2500	PAIRED	PCR	GENOMIC	ILLUMINA	2020-04-26T00:00:00Z	H2C	SRP234396	PRJNA591938	WideSeq_H2C	Leaf	USA	North America	USA: Georgia	Plant	H2C		Mature Plant	Not applicable				Alex Rajewski
	615	SRR10573021	Arundinaria sp. H2B	AMPLICON	242	3624520	SAMN13392060	1761538	UNIVERSITY OF CALIFORNIA, RIVERSIDE	public	fastq,sra	s3	s3.us-east-1	SRX7254506	Illumina HiSeq 2500	PAIRED	PCR	GENOMIC	ILLUMINA	2020-04-26T00:00:00Z	H2B	SRP234396	PRJNA591938	WideSeq_H2B	Leaf	USA	North America	USA: Georgia	Plant	H2B		Mature Plant	Not applicable				Alex Rajewski
	616	SRR10573022	Arundinaria sp. H2A	AMPLICON	246	3677779	SAMN13392059	1830867	UNIVERSITY OF CALIFORNIA, RIVERSIDE	public	sra,fastq	s3	s3.us-east-1	SRX7254505	Illumina HiSeq 2500	PAIRED	PCR	GENOMIC	ILLUMINA	2020-04-26T00:00:00Z	H2A	SRP234396	PRJNA591938	WideSeq_H2A	Leaf	USA	North America	USA: Georgia	Plant	H2A		Mature Plant	Not applicable				Alex Rajewski
	617	SRR10573023	Arundinaria sp. H10D	AMPLICON	238	4160052	SAMN13392054	2021891	UNIVERSITY OF CALIFORNIA, RIVERSIDE	public	fastq,sra	s3	s3.us-east-1	SRX7254504	Illumina HiSeq 2500	PAIRED	PCR	GENOMIC	ILLUMINA	2020-04-26T00:00:00Z	H10D	SRP234396	PRJNA591938	WideSeq_H10D	Leaf	USA	North America	USA: Georgia	Plant	H10D		Mature Plant	Not applicable				Alex Rajewski
	618	SRR10573024	Arundinaria gigantea	AMPLICON	233	4661852	SAMN13392043	2339960	UNIVERSITY OF CALIFORNIA, RIVERSIDE	public	sra,fastq	s3	s3.us-east-1	SRX7254503	Illumina HiSeq 2500	PAIRED	PCR	GENOMIC	ILLUMINA	2020-04-26T00:00:00Z	L93	SRP234396	PRJNA591938	WideSeq_L93	Leaf	USA	North America	USA: Georgia	Plant	L93		Mature Plant	Not applicable				Alex Rajewski
	619	SRR10573025	Arundinaria gigantea	AMPLICON	235	3661593	SAMN13392042	1838070	UNIVERSITY OF CALIFORNIA, RIVERSIDE	public	sra,fastq	s3	s3.us-east-1	SRX7254502	Illumina HiSeq 2500	PAIRED	PCR	GENOMIC	ILLUMINA	2020-04-26T00:00:00Z	L65	SRP234396	PRJNA591938	WideSeq_L65	Leaf	USA	North America	USA: Georgia	Plant	L65		Mature Plant	Not applicable				Alex Rajewski
	620	SRR10573026	Arundinaria gigantea	AMPLICON	244	4606527	SAMN13392041	2386245	UNIVERSITY OF CALIFORNIA, RIVERSIDE	public	fastq,sra	s3	s3.us-east-1	SRX7254501	Illumina HiSeq 2500	PAIRED	PCR	GENOMIC	ILLUMINA	2020-04-26T00:00:00Z	L62	SRP234396	PRJNA591938	WideSeq_L62	Leaf	USA	North America	USA: Georgia	Plant	L62		Mature Plant	Not applicable				Alex Rajewski
	621	SRR10573027	Arundinaria gigantea	AMPLICON	235	7253331	SAMN13392040	3585715	UNIVERSITY OF CALIFORNIA, RIVERSIDE	public	fastq,sra	s3	s3.us-east-1	SRX7254500	Illumina HiSeq 2500	PAIRED	PCR	GENOMIC	ILLUMINA	2020-04-26T00:00:00Z	L5	SRP234396	PRJNA591938	WideSeq_L5	Leaf	USA	North America	USA: Georgia	Plant	L5		Mature Plant	Not applicable				Alex Rajewski
	622	SRR10573028	Arundinaria gigantea	AMPLICON	231	5230950	SAMN13392039	2681119	UNIVERSITY OF CALIFORNIA, RIVERSIDE	public	sra,fastq	s3	s3.us-east-1	SRX7254499	Illumina HiSeq 2500	PAIRED	PCR	GENOMIC	ILLUMINA	2020-04-26T00:00:00Z	L132	SRP234396	PRJNA591938	WideSeq_L132	Leaf	USA	North America	USA: Georgia	Plant	L132		Mature Plant	Not applicable				Alex Rajewski
	623	SRR10573029	Arundinaria gigantea	AMPLICON	226	4873610	SAMN13392038	2445778	UNIVERSITY OF CALIFORNIA, RIVERSIDE	public	fastq,sra	s3	s3.us-east-1	SRX7254498	Illumina HiSeq 2500	PAIRED	PCR	GENOMIC	ILLUMINA	2020-04-26T00:00:00Z	L111	SRP234396	PRJNA591938	WideSeq_L111	Leaf	USA	North America	USA: Georgia	Plant	L111		Mature Plant	Not applicable				Alex Rajewski
	624	SRR10573030	Arundinaria gigantea	AMPLICON	234	4291318	SAMN13392037	2097269	UNIVERSITY OF CALIFORNIA, RIVERSIDE	public	fastq,sra	s3	s3.us-east-1	SRX7254497	Illumina HiSeq 2500	PAIRED	PCR	GENOMIC	ILLUMINA	2020-04-26T00:00:00Z	JT98	SRP234396	PRJNA591938	WideSeq_JT98	Leaf	USA	North America	USA: Alabama	Plant	JT98		Mature Plant	Not applicable				Jimmy Triplett
	625	SRR10573031	Arundinaria sp. JT97	AMPLICON	241	3950119	SAMN13392082	1937151	UNIVERSITY OF CALIFORNIA, RIVERSIDE	public	sra,fastq	s3	s3.us-east-1	SRX7254496	Illumina HiSeq 2500	PAIRED	PCR	GENOMIC	ILLUMINA	2020-04-26T00:00:00Z	JT97	SRP234396	PRJNA591938	WideSeq_JT97	Leaf	USA	North America	USA: Alabama	Plant	JT97		Mature Plant	Not applicable				Jimmy Triplett
	626	SRR10573032	Arundinaria sp. JT90	AMPLICON	176	352	SAMN13392081	81126	UNIVERSITY OF CALIFORNIA, RIVERSIDE	public	sra,fastq	s3	s3.us-east-1	SRX7254495	Illumina HiSeq 2500	PAIRED	PCR	GENOMIC	ILLUMINA	2020-04-26T00:00:00Z	JT90	SRP234396	PRJNA591938	WideSeq_JT90	Leaf	USA	North America	USA: Mississippi	Plant	JT90		Mature Plant	Not applicable				Jimmy Triplett
	627	SRR10573033	Arundinaria sp. JT89	AMPLICON	243	3679569	SAMN13392080	1803319	UNIVERSITY OF CALIFORNIA, RIVERSIDE	public	fastq,sra	s3	s3.us-east-1	SRX7254494	Illumina HiSeq 2500	PAIRED	PCR	GENOMIC	ILLUMINA	2020-04-26T00:00:00Z	JT89	SRP234396	PRJNA591938	WideSeq_JT89	Leaf	USA	North America	USA: Mississippi	Plant	JT89		Mature Plant	Not applicable				Jimmy Triplett
	628	SRR10573034	Arundinaria sp. H10C	AMPLICON	230	5198933	SAMN13392053	2622649	UNIVERSITY OF CALIFORNIA, RIVERSIDE	public	sra,fastq	s3	s3.us-east-1	SRX7254493	Illumina HiSeq 2500	PAIRED	PCR	GENOMIC	ILLUMINA	2020-04-26T00:00:00Z	H10C	SRP234396	PRJNA591938	WideSeq_H10C	Leaf	USA	North America	USA: Georgia	Plant	H10C		Mature Plant	Not applicable				Alex Rajewski
	629	SRR10573035	Arundinaria gigantea	AMPLICON	246	3919953	SAMN13392036	2005832	UNIVERSITY OF CALIFORNIA, RIVERSIDE	public	fastq,sra	s3	s3.us-east-1	SRX7254492	Illumina HiSeq 2500	PAIRED	PCR	GENOMIC	ILLUMINA	2020-04-26T00:00:00Z	JT87	SRP234396	PRJNA591938	WideSeq_JT87	Leaf	USA	North America	USA: Louisiana	Plant	JT87		Mature Plant	Not applicable				Jimmy Triplett
	630	SRR10573036	Arundinaria gigantea	AMPLICON	244	5092516	SAMN13392035	2567465	UNIVERSITY OF CALIFORNIA, RIVERSIDE	public	fastq,sra	s3	s3.us-east-1	SRX7254491	Illumina HiSeq 2500	PAIRED	PCR	GENOMIC	ILLUMINA	2020-04-26T00:00:00Z	JT85	SRP234396	PRJNA591938	WideSeq_JT85	Leaf	USA	North America	USA: Arkansas	Plant	JT85		Mature Plant	Not applicable				Jimmy Triplett
	631	SRR10573037	Arundinaria gigantea	AMPLICON	275	16340798	SAMN13392034	8843722	UNIVERSITY OF CALIFORNIA, RIVERSIDE	public	sra,fastq	s3	s3.us-east-1	SRX7254490	Illumina HiSeq 2500	PAIRED	PCR	GENOMIC	ILLUMINA	2020-04-26T00:00:00Z	JT80	SRP234396	PRJNA591938	WideSeq_JT80	Leaf	USA	North America	USA: Arkansas	Plant	JT80		Mature Plant	Not applicable				Jimmy Triplett
	632	SRR10573038	Arundinaria sp. JT8	AMPLICON	240	3933832	SAMN13392079	1968080	UNIVERSITY OF CALIFORNIA, RIVERSIDE	public	fastq,sra	s3	s3.us-east-1	SRX7254489	Illumina HiSeq 2500	PAIRED	PCR	GENOMIC	ILLUMINA	2020-04-26T00:00:00Z	JT8	SRP234396	PRJNA591938	WideSeq_JT8	Leaf	USA	North America	USA: North Carolina	Plant	JT8		Mature Plant	Not applicable				Jimmy Triplett
	633	SRR10573039	Arundinaria gigantea	AMPLICON	237	5801386	SAMN13392033	2837723	UNIVERSITY OF CALIFORNIA, RIVERSIDE	public	sra,fastq	s3	s3.us-east-1	SRX7254488	Illumina HiSeq 2500	PAIRED	PCR	GENOMIC	ILLUMINA	2020-04-26T00:00:00Z	JT6	SRP234396	PRJNA591938	WideSeq_JT6	Leaf	USA	North America	USA: Georgia	Plant	JT6		Mature Plant	Not applicable				Jimmy Triplett
	634	SRR10573040	Arundinaria tecta	AMPLICON	251	4811955	SAMN13392087	2272736	UNIVERSITY OF CALIFORNIA, RIVERSIDE	public	fastq,sra	s3	s3.us-east-1	SRX7254487	Illumina HiSeq 2500	PAIRED	PCR	GENOMIC	ILLUMINA	2020-04-26T00:00:00Z	JT27	SRP234396	PRJNA591938	WideSeq_JT27	Leaf	USA	North America	USA: Georgia	Plant	JT27		Mature Plant	Not applicable				Jimmy Triplett
	635	SRR10573041	Arundinaria tecta	AMPLICON	246	4185990	SAMN13392086	2059722	UNIVERSITY OF CALIFORNIA, RIVERSIDE	public	fastq,sra	s3	s3.us-east-1	SRX7254486	Illumina HiSeq 2500	PAIRED	PCR	GENOMIC	ILLUMINA	2020-04-26T00:00:00Z	JT25	SRP234396	PRJNA591938	WideSeq_JT25	Leaf	USA	North America	USA: Virginia	Plant	JT25		Mature Plant	Not applicable				Jimmy Triplett
	636	SRR10573042	Arundinaria tecta	AMPLICON	247	3342866	SAMN13392085	1645158	UNIVERSITY OF CALIFORNIA, RIVERSIDE	public	fastq,sra	s3	s3.us-east-1	SRX7254485	Illumina HiSeq 2500	PAIRED	PCR	GENOMIC	ILLUMINA	2020-04-26T00:00:00Z	JT23	SRP234396	PRJNA591938	WideSeq_JT23	Leaf	USA	North America	USA: North Carolina	Plant	JT23		Mature Plant	Not applicable				Jimmy Triplett
	637	SRR10573043	Arundinaria appalachiana	AMPLICON	252	3988228	SAMN13392023	2030482	UNIVERSITY OF CALIFORNIA, RIVERSIDE	public	fastq,sra	s3	s3.us-east-1	SRX7254484	Illumina HiSeq 2500	PAIRED	PCR	GENOMIC	ILLUMINA	2020-04-26T00:00:00Z	JT21	SRP234396	PRJNA591938	WideSeq_JT21	Leaf	USA	North America	USA: North Carolina	Plant	JT21		Mature Plant	Not applicable				Jimmy Triplett
	638	SRR10573044	Arundinaria appalachiana	AMPLICON	248	3536026	SAMN13392022	1744569	UNIVERSITY OF CALIFORNIA, RIVERSIDE	public	fastq,sra	s3	s3.us-east-1	SRX7254483	Illumina HiSeq 2500	PAIRED	PCR	GENOMIC	ILLUMINA	2020-04-26T00:00:00Z	JT20	SRP234396	PRJNA591938	WideSeq_JT20	Leaf	USA	North America	USA: Georgia	Plant	JT20		Mature Plant	Not applicable				Jimmy Triplett
	639	SRR10573045	Arundinaria sp. H10B	AMPLICON	226	4593252	SAMN13392052	2297341	UNIVERSITY OF CALIFORNIA, RIVERSIDE	public	sra,fastq	s3	s3.us-east-1	SRX7254482	Illumina HiSeq 2500	PAIRED	PCR	GENOMIC	ILLUMINA	2020-04-26T00:00:00Z	H10B	SRP234396	PRJNA591938	WideSeq_H10B	Leaf	USA	North America	USA: Georgia	Plant	H10B		Mature Plant	Not applicable				Alex Rajewski
	640	SRR10573046	Arundinaria appalachiana	AMPLICON	248	3251486	SAMN13392021	1667597	UNIVERSITY OF CALIFORNIA, RIVERSIDE	public	sra,fastq	s3	s3.us-east-1	SRX7254481	Illumina HiSeq 2500	PAIRED	PCR	GENOMIC	ILLUMINA	2020-04-26T00:00:00Z	JT19	SRP234396	PRJNA591938	WideSeq_JT19	Leaf	USA	North America	USA: North Carolina	Plant	JT19		Mature Plant	Not applicable				Jimmy Triplett
	641	SRR10573047	Arundinaria appalachiana	AMPLICON	242	4379991	SAMN13392020	2148342	UNIVERSITY OF CALIFORNIA, RIVERSIDE	public	sra,fastq	s3	s3.us-east-1	SRX7254480	Illumina HiSeq 2500	PAIRED	PCR	GENOMIC	ILLUMINA	2020-04-26T00:00:00Z	JT188	SRP234396	PRJNA591938	WideSeq_JT188	Leaf	USA	North America	USA: Tennessee	Plant	JT188		Mature Plant	Not applicable				Jimmy Triplett
	642	SRR10573048	Arundinaria appalachiana	AMPLICON	240	5780834	SAMN13392019	2812161	UNIVERSITY OF CALIFORNIA, RIVERSIDE	public	fastq,sra	s3	s3.us-east-1	SRX7254479	Illumina HiSeq 2500	PAIRED	PCR	GENOMIC	ILLUMINA	2020-04-26T00:00:00Z	JT185	SRP234396	PRJNA591938	WideSeq_JT185	Leaf	USA	North America	USA: North Carolina	Plant	JT185		Mature Plant	Not applicable				Jimmy Triplett
	643	SRR10573049	Arundinaria appalachiana	AMPLICON	242	4517854	SAMN13392018	2204255	UNIVERSITY OF CALIFORNIA, RIVERSIDE	public	sra,fastq	s3	s3.us-east-1	SRX7254478	Illumina HiSeq 2500	PAIRED	PCR	GENOMIC	ILLUMINA	2020-04-26T00:00:00Z	JT184	SRP234396	PRJNA591938	WideSeq_JT184	Leaf	USA	North America	USA: North Carolina	Plant	JT184		Mature Plant	Not applicable				Jimmy Triplett
	644	SRR10573050	Arundinaria gigantea	AMPLICON	249	3506250	SAMN13392032	1761523	UNIVERSITY OF CALIFORNIA, RIVERSIDE	public	fastq,sra	s3	s3.us-east-1	SRX7254477	Illumina HiSeq 2500	PAIRED	PCR	GENOMIC	ILLUMINA	2020-04-26T00:00:00Z	JT183	SRP234396	PRJNA591938	WideSeq_JT183	Leaf	USA	North America	USA: North Carolina	Plant	JT183		Mature Plant	Not applicable				Jimmy Triplett
	645	SRR10573051	Arundinaria appalachiana	AMPLICON	242	3711024	SAMN13392017	1833765	UNIVERSITY OF CALIFORNIA, RIVERSIDE	public	sra,fastq	s3	s3.us-east-1	SRX7254476	Illumina HiSeq 2500	PAIRED	PCR	GENOMIC	ILLUMINA	2020-04-26T00:00:00Z	JT182	SRP234396	PRJNA591938	WideSeq_JT182	Leaf	USA	North America	USA: North Carolina	Plant	JT182		Mature Plant	Not applicable				Jimmy Triplett
	646	SRR10573052	Arundinaria gigantea	AMPLICON	228	1721806	SAMN13392031	968704	UNIVERSITY OF CALIFORNIA, RIVERSIDE	public	sra,fastq	s3	s3.us-east-1	SRX7254475	Illumina HiSeq 2500	PAIRED	PCR	GENOMIC	ILLUMINA	2020-04-26T00:00:00Z	JT180	SRP234396	PRJNA591938	WideSeq_JT180	Leaf	USA	North America	USA: North Carolina	Plant	JT180		Mature Plant	Not applicable				Jimmy Triplett
	647	SRR10573053	Arundinaria appalachiana	AMPLICON	253	4000490	SAMN13392016	2106471	UNIVERSITY OF CALIFORNIA, RIVERSIDE	public	fastq,sra	s3	s3.us-east-1	SRX7254474	Illumina HiSeq 2500	PAIRED	PCR	GENOMIC	ILLUMINA	2020-04-26T00:00:00Z	JT179	SRP234396	PRJNA591938	WideSeq_JT179	Leaf	USA	North America	USA: South Carolina	Plant	JT179		Mature Plant	Not applicable				Jimmy Triplett
	648	SRR10573054	Arundinaria sp. JT178	AMPLICON	244	3880528	SAMN13392078	1950008	UNIVERSITY OF CALIFORNIA, RIVERSIDE	public	fastq,sra	s3	s3.us-east-1	SRX7254473	Illumina HiSeq 2500	PAIRED	PCR	GENOMIC	ILLUMINA	2020-04-26T00:00:00Z	JT178	SRP234396	PRJNA591938	WideSeq_JT178	Leaf	USA	North America	USA: South Carolina	Plant	JT178		Mature Plant	Not applicable				Jimmy Triplett
	649	SRR10573055	Arundinaria sp. H14D	AMPLICON	232	5245033	SAMN13392058	2643162	UNIVERSITY OF CALIFORNIA, RIVERSIDE	public	sra,fastq	s3	s3.us-east-1	SRX7254472	Illumina HiSeq 2500	PAIRED	PCR	GENOMIC	ILLUMINA	2020-04-26T00:00:00Z	H14D	SRP234396	PRJNA591938	WideSeq_H14D	Leaf	USA	North America	USA: Georgia	Plant	H14D		Mature Plant	Not applicable				Alex Rajewski
	650	SRR10573056	Arundinaria sp. H14C	AMPLICON	246	3792003	SAMN13392057	1876000	UNIVERSITY OF CALIFORNIA, RIVERSIDE	public	fastq,sra	s3	s3.us-east-1	SRX7254471	Illumina HiSeq 2500	PAIRED	PCR	GENOMIC	ILLUMINA	2020-04-26T00:00:00Z	H14C	SRP234396	PRJNA591938	WideSeq_H14C	Leaf	USA	North America	USA: Georgia	Plant	H14C		Mature Plant	Not applicable				Alex Rajewski
	651	SRR10573057	Arundinaria sp. H2C	AMPLICON	229	4577093	SAMN13392048	2320742	UNIVERSITY OF CALIFORNIA, RIVERSIDE	public	sra,fastq	s3	s3.us-east-1	SRX7254470	Illumina HiSeq 2500	PAIRED	PCR	GENOMIC	ILLUMINA	2020-04-26T00:00:00Z	H-2C	SRP234396	PRJNA591938	WideSeq_H-2C	Leaf	USA	North America	USA: Georgia	Plant	H-2C		Mature Plant	Not applicable				Alex Rajewski
	652	SRR10573058	Arundinaria gigantea	AMPLICON	229	4091744	SAMN13392024	2092005	UNIVERSITY OF CALIFORNIA, RIVERSIDE	public	fastq,sra	s3	s3.us-east-1	SRX7254469	Illumina HiSeq 2500	PAIRED	PCR	GENOMIC	ILLUMINA	2020-04-26T00:00:00Z	Gig	SRP234396	PRJNA591938	WideSeq_Gig	Leaf	USA	North America	USA: Mississippi	Plant	Gig		Mature Plant	Not applicable				Brian Baldwin
	653	SRR10691684	Phyllostachys edulis	RNA-Seq	100	1574918600	SAMN13561062	1074192313	GEO	public	sra,fastq	s3	s3.us-east-1	SRX7368419	Illumina Genome Analyzer II	SINGLE	cDNA	TRANSCRIPTOMIC	ILLUMINA	2020-01-06T00:00:00Z	GSM4217848	SRP237549	PRJNA595601																			GSM4217848	rhizome lateral buds
	654	SRR10691685	Phyllostachys edulis	RNA-Seq	100	2776456200	SAMN13561061	1894641495	GEO	public	fastq,sra	s3	s3.us-east-1	SRX7368420	Illumina Genome Analyzer II	SINGLE	cDNA	TRANSCRIPTOMIC	ILLUMINA	2019-12-16T00:00:00Z	GSM4217849	SRP237549	PRJNA595601																			GSM4217849	rhizome lateral buds
	655	SRR9164783	Olyra latifolia	WGS	100	8834951500	SAMN11812019	5844297583	CHINESE ACADEMY OF SCIENCES	public	fastq,sra	s3	s3.us-east-1	SRX5937600	Illumina HiSeq X Ten	PAIRED	RANDOM	GENOMIC	ILLUMINA	2019-06-11T00:00:00Z	Ola	SRP199967	PRJNA432605	CHG001141-P20150423-1	leaf	China	Asia	China: Yunnan\, Kunming	Plant	Zhang14001	not applicable	not applicable	not applicable	not applicable
	656	SRR9164784	Olyra latifolia	WGS	100	25894921100	SAMN11812019	16142935697	CHINESE ACADEMY OF SCIENCES	public	fastq,sra	s3,gs	gs.US,s3.us-east-1	SRX5937599	Illumina HiSeq X Ten	PAIRED	RANDOM	GENOMIC	ILLUMINA	2019-06-11T00:00:00Z	Ola	SRP199967	PRJNA432605	CHG001662-P20150524-3-15	leaf	China	Asia	China: Yunnan\, Kunming	Plant	Zhang14001	not applicable	not applicable	not applicable	not applicable
	657	SRR9164785	Olyra latifolia	WGS	250	30419119250	SAMN11812019	11992718222	CHINESE ACADEMY OF SCIENCES	public	fastq,sra	s3	s3.us-east-1	SRX5937598	Illumina HiSeq 2500	PAIRED	RANDOM	GENOMIC	ILLUMINA	2019-06-11T00:00:00Z	Ola	SRP199967	PRJNA432605	WGC034675D200	leaf	China	Asia	China: Yunnan\, Kunming	Plant	Zhang14001	not applicable	not applicable	not applicable	not applicable
	658	SRR9164786	Olyra latifolia	WGS	250	17978018250	SAMN11812019	6258251494	CHINESE ACADEMY OF SCIENCES	public	sra,fastq	s3	s3.us-east-1	SRX5937597	Illumina HiSeq 2500	PAIRED	RANDOM	GENOMIC	ILLUMINA	2019-06-11T00:00:00Z	Ola	SRP199967	PRJNA432605	WGC031469-01a	leaf	China	Asia	China: Yunnan\, Kunming	Plant	Zhang14001	not applicable	not applicable	not applicable	not applicable
	659	SRR9164787	Olyra latifolia	WGS	200	561808200	SAMN11812019	343355611	CHINESE ACADEMY OF SCIENCES	public	sra,fastq	s3	s3.us-east-1	SRX5937596	Illumina HiSeq X Ten	PAIRED	RANDOM	GENOMIC	ILLUMINA	2019-06-11T00:00:00Z	Ola	SRP199967	PRJNA432605	CHG001075-P20150420-1-94	leaf	China	Asia	China: Yunnan\, Kunming	Plant	Zhang14001	not applicable	not applicable	not applicable	not applicable
	660	SRR9164788	Bonia amplexicaulis	RNA-Seq	180	2300811120	SAMN11812017	1488644946	CHINESE ACADEMY OF SCIENCES	public	sra,fastq	s3	s3.us-east-1	SRX5937595	Illumina HiSeq 2000	PAIRED	RANDOM	TRANSCRIPTOMIC	ILLUMINA	2019-06-11T00:00:00Z	Bam	SRP199967	PRJNA432605	Sun_Y6A_l1	leaf/flower/shoot	China	Asia	China: Guangxi\, Longzhou	Plant	Zhang12330	not applicable	not applicable	not applicable	not applicable
	661	SRR9164789	Raddia guianensis	WGS	300	130912301400	SAMN11812020	50359156882	CHINESE ACADEMY OF SCIENCES	public	sra,fastq	s3,gs	gs.US,s3.us-east-1	SRX5937594	Illumina HiSeq X Ten	PAIRED	RANDOM	GENOMIC	ILLUMINA	2019-06-11T00:00:00Z	Rgu	SRP199967	PRJNA432605	S129_02A_CHG003888_L008	leaf	China	Asia	China: Yunnan\, Kunming	Plant	Zhang14019	not applicable	not applicable	not applicable	not applicable
	662	SRR9164790	Guadua angustifolia	WGS	250	3811849250	SAMN11812018	1314703589	CHINESE ACADEMY OF SCIENCES	public	sra,fastq	s3	s3.us-east-1	SRX5937593	Illumina HiSeq 2500	PAIRED	RANDOM	GENOMIC	ILLUMINA	2019-06-11T00:00:00Z	Gan	SRP199967	PRJNA432605	WGC031468_G3-1_WGC031468	leaf	China	Asia	China: Yunnan\, Xishuangbanna	Plant	G3-1	not applicable	not applicable	not applicable	not applicable
	663	SRR9164791	Guadua angustifolia	WGS	250	33823878750	SAMN11812018	11584368346	CHINESE ACADEMY OF SCIENCES	public	fastq,sra	s3	s3.us-east-1	SRX5937592	Illumina HiSeq 2500	PAIRED	RANDOM	GENOMIC	ILLUMINA	2019-06-11T00:00:00Z	Gan	SRP199967	PRJNA432605	WGC031468L_WGC031468L	leaf	China	Asia	China: Yunnan\, Xishuangbanna	Plant	G3-1	not applicable	not applicable	not applicable	not applicable
	664	SRR9164792	Guadua angustifolia	WGS	250	38504992750	SAMN11812018	15343997961	CHINESE ACADEMY OF SCIENCES	public	sra,fastq	s3	s3.us-east-1	SRX5937591	Illumina HiSeq 2500	PAIRED	RANDOM	GENOMIC	ILLUMINA	2019-06-11T00:00:00Z	Gan	SRP199967	PRJNA432605	WGC034674D200	leaf	China	Asia	China: Yunnan\, Xishuangbanna	Plant	G3-1	not applicable	not applicable	not applicable	not applicable
	665	SRR9164793	Bonia amplexicaulis	WGS	98	3578161790	SAMN11812017	2308205474	CHINESE ACADEMY OF SCIENCES	public	fastq,sra	s3	s3.us-east-1	SRX5937590	Illumina HiSeq 2000	PAIRED	RANDOM	GENOMIC	ILLUMINA	2019-06-11T00:00:00Z	Bam	SRP199967	PRJNA432605	130729_I232_FCD23DYACXX_L5_RUEtznDBYDUAAPEI-41	leaf/flower/shoot	China	Asia	China: Guangxi\, Longzhou	Plant	Zhang12330	not applicable	not applicable	not applicable	not applicable
	666	SRR9164794	Bonia amplexicaulis	RNA-Seq	180	2424866580	SAMN11812017	1588379529	CHINESE ACADEMY OF SCIENCES	public	sra,fastq	s3	s3.us-east-1	SRX5937589	Illumina HiSeq 2000	PAIRED	RANDOM	TRANSCRIPTOMIC	ILLUMINA	2019-06-11T00:00:00Z	Bam	SRP199967	PRJNA432605	Sun_Y5A_l1	leaf/flower/shoot	China	Asia	China: Guangxi\, Longzhou	Plant	Zhang12330	not applicable	not applicable	not applicable	not applicable
	667	SRR9164795	Bonia amplexicaulis	WGS	98	8608546478	SAMN11812017	5598402298	CHINESE ACADEMY OF SCIENCES	public	fastq,sra	s3	s3.us-east-1	SRX5937588	Illumina HiSeq 2000	PAIRED	RANDOM	GENOMIC	ILLUMINA	2019-06-11T00:00:00Z	Bam	SRP199967	PRJNA432605	130718_I244_FCC226BACXX_L6_RUEtznDBYDVAAPEI-39	leaf/flower/shoot	China	Asia	China: Guangxi\, Longzhou	Plant	Zhang12330	not applicable	not applicable	not applicable	not applicable
	668	SRR9164796	Bonia amplexicaulis	WGS	300	30776638200	SAMN11812017	20563056642	CHINESE ACADEMY OF SCIENCES	public	sra,fastq	s3	s3.us-east-1	SRX5937587	Illumina HiSeq 2000	PAIRED	RANDOM	GENOMIC	ILLUMINA	2019-06-11T00:00:00Z	Bam	SRP199967	PRJNA432605	130720_I246_FCD23MRACXX_L2_SZAXPI029898-107	leaf/flower/shoot	China	Asia	China: Guangxi\, Longzhou	Plant	Zhang12330	not applicable	not applicable	not applicable	not applicable
	669	SRR9164797	Bonia amplexicaulis	WGS	200	23359508800	SAMN11812017	17374836679	CHINESE ACADEMY OF SCIENCES	public	sra,fastq	s3	s3.us-east-1	SRX5937586	Illumina HiSeq 2000	PAIRED	RANDOM	GENOMIC	ILLUMINA	2019-06-11T00:00:00Z	Bam	SRP199967	PRJNA432605	130414_I248_FCD20BNACXX_L8_SZAIPI026368-98	leaf/flower/shoot	China	Asia	China: Guangxi\, Longzhou	Plant	Zhang12330	not applicable	not applicable	not applicable	not applicable
	670	SRR9164798	Bonia amplexicaulis	WGS	98	15488814642	SAMN11812017	10037611450	CHINESE ACADEMY OF SCIENCES	public	sra,fastq	s3	s3.us-east-1	SRX5937585	Illumina HiSeq 2000	PAIRED	RANDOM	GENOMIC	ILLUMINA	2019-06-11T00:00:00Z	Bam	SRP199967	PRJNA432605	130718_I244_FCC226BACXX_L5_RUEtznDBYDUAAPEI-41	leaf/flower/shoot	China	Asia	China: Guangxi\, Longzhou	Plant	Zhang12330	not applicable	not applicable	not applicable	not applicable
	671	SRR9164799	Bonia amplexicaulis	WGS	98	3852631076	SAMN11812017	2475597240	CHINESE ACADEMY OF SCIENCES	public	fastq,sra	s3	s3.us-east-1	SRX5937584	Illumina HiSeq 2000	PAIRED	RANDOM	GENOMIC	ILLUMINA	2019-06-11T00:00:00Z	Bam	SRP199967	PRJNA432605	130729_I232_FCC22B5ACXX_L5_RUEtznDBYDUAAPEI-41	leaf/flower/shoot	China	Asia	China: Guangxi\, Longzhou	Plant	Zhang12330	not applicable	not applicable	not applicable	not applicable
	672	SRR9164800	Bonia amplexicaulis	WGS	98	3962091588	SAMN11812017	2497449433	CHINESE ACADEMY OF SCIENCES	public	fastq,sra	s3	s3.us-east-1	SRX5937583	Illumina HiSeq 2000	PAIRED	RANDOM	GENOMIC	ILLUMINA	2019-06-11T00:00:00Z	Bam	SRP199967	PRJNA432605	130729_I232_FCC22B5ACXX_L5_RUEtznDBYDTAAPEI-105	leaf/flower/shoot	China	Asia	China: Guangxi\, Longzhou	Plant	Zhang12330	not applicable	not applicable	not applicable	not applicable
	673	SRR9164801	Bonia amplexicaulis	WGS	98	3831318232	SAMN11812017	2422880688	CHINESE ACADEMY OF SCIENCES	public	sra,fastq	s3	s3.us-east-1	SRX5937582	Illumina HiSeq 2000	PAIRED	RANDOM	GENOMIC	ILLUMINA	2019-06-11T00:00:00Z	Bam	SRP199967	PRJNA432605	130729_I232_FCD23DYACXX_L5_RUEtznDBYDTAAPEI-105	leaf/flower/shoot	China	Asia	China: Guangxi\, Longzhou	Plant	Zhang12330	not applicable	not applicable	not applicable	not applicable
	674	SRR9164802	Bonia amplexicaulis	WGS	98	3000740988	SAMN11812017	1896591656	CHINESE ACADEMY OF SCIENCES	public	sra,fastq	s3	s3.us-east-1	SRX5937581	Illumina HiSeq 2000	PAIRED	RANDOM	GENOMIC	ILLUMINA	2019-06-11T00:00:00Z	Bam	SRP199967	PRJNA432605	130729_I232_FCD23DYACXX_L5_RUEtznDBYDLAAPEI-104	leaf/flower/shoot	China	Asia	China: Guangxi\, Longzhou	Plant	Zhang12330	not applicable	not applicable	not applicable	not applicable
	675	SRR9164803	Bonia amplexicaulis	WGS	98	17870885452	SAMN11812017	11189021491	CHINESE ACADEMY OF SCIENCES	public	fastq,sra	s3	s3.us-east-1	SRX5937580	Illumina HiSeq 2000	PAIRED	RANDOM	GENOMIC	ILLUMINA	2019-06-11T00:00:00Z	Bam	SRP199967	PRJNA432605	130713_I189_FCD249DACXX_L8_RUEtznDBYDTAAPEI-105	leaf/flower/shoot	China	Asia	China: Guangxi\, Longzhou	Plant	Zhang12330	not applicable	not applicable	not applicable	not applicable
	676	SRR9164804	Olyra latifolia	WGS	100	5319917200	SAMN11812019	3787780472	CHINESE ACADEMY OF SCIENCES	public	sra,fastq	s3	s3.us-east-1	SRX5937579	Illumina HiSeq X Ten	PAIRED	RANDOM	GENOMIC	ILLUMINA	2019-06-11T00:00:00Z	Ola	SRP199967	PRJNA432605	CHG001142-P20150423-2	leaf	China	Asia	China: Yunnan\, Kunming	Plant	Zhang14001	not applicable	not applicable	not applicable	not applicable
	677	SRR9164805	Olyra latifolia	WGS	100	23626977200	SAMN11812019	14847734403	CHINESE ACADEMY OF SCIENCES	public	fastq,sra	s3	s3.us-east-1	SRX5937578	Illumina HiSeq X Ten	PAIRED	RANDOM	GENOMIC	ILLUMINA	2019-06-11T00:00:00Z	Ola	SRP199967	PRJNA432605	CHG001663-P20150524-4-22	leaf	China	Asia	China: Yunnan\, Kunming	Plant	Zhang14001	not applicable	not applicable	not applicable	not applicable
	678	SRR9164806	Olyra latifolia	WGS	100	17970010000	SAMN11812019	10692520704	CHINESE ACADEMY OF SCIENCES	public	sra,fastq	s3	s3.us-east-1	SRX5937577	Illumina HiSeq X Ten	PAIRED	RANDOM	GENOMIC	ILLUMINA	2019-06-11T00:00:00Z	Ola	SRP199967	PRJNA432605	CHG001712-P20150529-1-35	leaf	China	Asia	China: Yunnan\, Kunming	Plant	Zhang14001	not applicable	not applicable	not applicable	not applicable
	679	SRR9164807	Olyra latifolia	WGS	100	8390000900	SAMN11812019	5623026568	CHINESE ACADEMY OF SCIENCES	public	sra,fastq	s3	s3.us-east-1	SRX5937576	Illumina HiSeq X Ten	PAIRED	RANDOM	GENOMIC	ILLUMINA	2019-06-11T00:00:00Z	Ola	SRP199967	PRJNA432605	CHG001963_P20150628-1-35	leaf	China	Asia	China: Yunnan\, Kunming	Plant	Zhang14001	not applicable	not applicable	not applicable	not applicable
	680	SRR9164808	Olyra latifolia	RNA-Seq	250	6496762750	SAMN11812019	2459952819	CHINESE ACADEMY OF SCIENCES	public	sra,fastq	s3	s3.us-east-1	SRX5937575	Illumina HiSeq X Ten	PAIRED	RANDOM	TRANSCRIPTOMIC	ILLUMINA	2019-06-11T00:00:00Z	Ola	SRP199967	PRJNA432605	14001-a-2	leaf	China	Asia	China: Yunnan\, Kunming	Plant	Zhang14001	not applicable	not applicable	not applicable	not applicable
	681	SRR9164809	Bonia amplexicaulis	WGS	200	14327605200	SAMN11812017	9918554237	CHINESE ACADEMY OF SCIENCES	public	sra,fastq	s3	s3.us-east-1	SRX5937574	Illumina HiSeq 2000	PAIRED	RANDOM	GENOMIC	ILLUMINA	2019-06-11T00:00:00Z	Bam	SRP199967	PRJNA432605	130414_I248_FCD20BNACXX_L1_SZABPI026369-97	leaf/flower/shoot	China	Asia	China: Guangxi\, Longzhou	Plant	Zhang12330	not applicable	not applicable	not applicable	not applicable
	682	SRR9164810	Bonia amplexicaulis	WGS	200	14630264400	SAMN11812017	10150077476	CHINESE ACADEMY OF SCIENCES	public	fastq,sra	s3	s3.us-east-1	SRX5937573	Illumina HiSeq 2000	PAIRED	RANDOM	GENOMIC	ILLUMINA	2019-06-11T00:00:00Z	Bam	SRP199967	PRJNA432605	130414_I248_FCD20BNACXX_L2_SZABPI026369-97	leaf/flower/shoot	China	Asia	China: Guangxi\, Longzhou	Plant	Zhang12330	not applicable	not applicable	not applicable	not applicable
	683	SRR9164811	Bonia amplexicaulis	WGS	200	15744681000	SAMN11812017	9406132491	CHINESE ACADEMY OF SCIENCES	public	fastq,sra	s3	s3.us-east-1	SRX5937572	Illumina HiSeq 2000	PAIRED	RANDOM	GENOMIC	ILLUMINA	2019-06-11T00:00:00Z	Bam	SRP199967	PRJNA432605	130620_I246_FCD23V9ACXX_L4_SZABPI029897-97	leaf/flower/shoot	China	Asia	China: Guangxi\, Longzhou	Plant	Zhang12330	not applicable	not applicable	not applicable	not applicable
	684	SRR9164812	Olyra latifolia	WGS	200	20998908600	SAMN11812019	12365464979	CHINESE ACADEMY OF SCIENCES	public	sra,fastq	s3	s3.us-east-1	SRX5937571	Illumina HiSeq X Ten	PAIRED	RANDOM	GENOMIC	ILLUMINA	2019-06-11T00:00:00Z	Ola	SRP199967	PRJNA432605	CHG001577-P20150515-2-20	leaf	China	Asia	China: Yunnan\, Kunming	Plant	Zhang14001	not applicable	not applicable	not applicable	not applicable
	685	SRR9164813	Bonia amplexicaulis	RNA-Seq	180	2447989920	SAMN11812017	1578151540	CHINESE ACADEMY OF SCIENCES	public	sra,fastq	s3	s3.us-east-1	SRX5937570	Illumina HiSeq 2000	PAIRED	RANDOM	TRANSCRIPTOMIC	ILLUMINA	2019-06-11T00:00:00Z	Bam	SRP199967	PRJNA432605	Hua_l1	leaf/flower/shoot	China	Asia	China: Guangxi\, Longzhou	Plant	Zhang12330	not applicable	not applicable	not applicable	not applicable
	686	SRR9164814	Bonia amplexicaulis	WGS	98	18246561102	SAMN11812017	11849028670	CHINESE ACADEMY OF SCIENCES	public	sra,fastq	s3	s3.us-east-1	SRX5937569	Illumina HiSeq 2000	PAIRED	RANDOM	GENOMIC	ILLUMINA	2019-06-11T00:00:00Z	Bam	SRP199967	PRJNA432605	130725_I269_FCD23U4ACXX_L5_RUEtznDBYDWAAPEI-102	leaf/flower/shoot	China	Asia	China: Guangxi\, Longzhou	Plant	Zhang12330	not applicable	not applicable	not applicable	not applicable
	687	SRR9164815	Bonia amplexicaulis	WGS	98	20300558488	SAMN11812017	13040274789	CHINESE ACADEMY OF SCIENCES	public	fastq,sra	s3	s3.us-east-1	SRX5937568	Illumina HiSeq 2000	PAIRED	RANDOM	GENOMIC	ILLUMINA	2019-06-11T00:00:00Z	Bam	SRP199967	PRJNA432605	130713_I189_FCD249DACXX_L6_RUEtznDBYDWAAPEI-102	leaf/flower/shoot	China	Asia	China: Guangxi\, Longzhou	Plant	Zhang12330	not applicable	not applicable	not applicable	not applicable
	688	SRR9164816	Bonia amplexicaulis	WGS	98	6616322412	SAMN11812017	4061614763	CHINESE ACADEMY OF SCIENCES	public	fastq,sra	s3	s3.us-east-1	SRX5937567	Illumina HiSeq 2000	PAIRED	RANDOM	GENOMIC	ILLUMINA	2019-06-11T00:00:00Z	Bam	SRP199967	PRJNA432605	130729_I232_FCD23DYACXX_L5_RUEtznDBYDWAAPEI-102	leaf/flower/shoot	China	Asia	China: Guangxi\, Longzhou	Plant	Zhang12330	not applicable	not applicable	not applicable	not applicable
	689	SRR9164817	Bonia amplexicaulis	WGS	98	6282310090	SAMN11812017	3844177438	CHINESE ACADEMY OF SCIENCES	public	sra,fastq	s3	s3.us-east-1	SRX5937566	Illumina HiSeq 2000	PAIRED	RANDOM	GENOMIC	ILLUMINA	2019-06-11T00:00:00Z	Bam	SRP199967	PRJNA432605	130729_I232_FCC22B5ACXX_L5_RUEtznDBYDWAAPEI-102	leaf/flower/shoot	China	Asia	China: Guangxi\, Longzhou	Plant	Zhang12330	not applicable	not applicable	not applicable	not applicable
	690	SRR9164818	Bonia amplexicaulis	WGS	200	5543896200	SAMN11812017	3299511403	CHINESE ACADEMY OF SCIENCES	public	sra,fastq	s3	s3.us-east-1	SRX5937565	Illumina HiSeq 2000	PAIRED	RANDOM	GENOMIC	ILLUMINA	2019-06-11T00:00:00Z	Bam	SRP199967	PRJNA432605	130620_I246_FCD23V9ACXX_L7_SZAIPI029896-98	leaf/flower/shoot	China	Asia	China: Guangxi\, Longzhou	Plant	Zhang12330	not applicable	not applicable	not applicable	not applicable
	691	SRR9164819	Bonia amplexicaulis	WGS	200	5146896600	SAMN11812017	3046533083	CHINESE ACADEMY OF SCIENCES	public	fastq,sra	s3	s3.us-east-1	SRX5937564	Illumina HiSeq 2000	PAIRED	RANDOM	GENOMIC	ILLUMINA	2019-06-11T00:00:00Z	Bam	SRP199967	PRJNA432605	130620_I246_FCD23V9ACXX_L6_SZAIPI029896-98	leaf/flower/shoot	China	Asia	China: Guangxi\, Longzhou	Plant	Zhang12330	not applicable	not applicable	not applicable	not applicable
	692	SRR9164820	Bonia amplexicaulis	WGS	200	15009553800	SAMN11812017	10575879278	CHINESE ACADEMY OF SCIENCES	public	sra,fastq	s3	s3.us-east-1	SRX5937563	Illumina HiSeq 2000	PAIRED	RANDOM	GENOMIC	ILLUMINA	2019-06-11T00:00:00Z	Bam	SRP199967	PRJNA432605	130620_I246_FCD23V9ACXX_L7_SZAMPI029895-99	leaf/flower/shoot	China	Asia	China: Guangxi\, Longzhou	Plant	Zhang12330	not applicable	not applicable	not applicable	not applicable
	693	SRR9164821	Bonia amplexicaulis	WGS	200	13990375200	SAMN11812017	9819466786	CHINESE ACADEMY OF SCIENCES	public	sra,fastq	s3	s3.us-east-1	SRX5937562	Illumina HiSeq 2000	PAIRED	RANDOM	GENOMIC	ILLUMINA	2019-06-11T00:00:00Z	Bam	SRP199967	PRJNA432605	130620_I246_FCD23V9ACXX_L6_SZAMPI029895-99	leaf/flower/shoot	China	Asia	China: Guangxi\, Longzhou	Plant	Zhang12330	not applicable	not applicable	not applicable	not applicable
	694	SRR9164822	Bonia amplexicaulis	RNA-Seq	180	2411448660	SAMN11812017	1574398791	CHINESE ACADEMY OF SCIENCES	public	fastq,sra	s3	s3.us-east-1	SRX5937561	Illumina HiSeq 2000	PAIRED	RANDOM	TRANSCRIPTOMIC	ILLUMINA	2019-06-11T00:00:00Z	Bam	SRP199967	PRJNA432605	Ye_Y5A_l1	leaf/flower/shoot	China	Asia	China: Guangxi\, Longzhou	Plant	Zhang12330	not applicable	not applicable	not applicable	not applicable
	695	SRR9164823	Bonia amplexicaulis	WGS	98	3068311106	SAMN11812017	1935062727	CHINESE ACADEMY OF SCIENCES	public	fastq,sra	s3	s3.us-east-1	SRX5937560	Illumina HiSeq 2000	PAIRED	RANDOM	GENOMIC	ILLUMINA	2019-06-11T00:00:00Z	Bam	SRP199967	PRJNA432605	130729_I232_FCC22B5ACXX_L5_RUEtznDBYDLAAPEI-104	leaf/flower/shoot	China	Asia	China: Guangxi\, Longzhou	Plant	Zhang12330	not applicable	not applicable	not applicable	not applicable
	696	SRR9164824	Bonia amplexicaulis	WGS	98	18350149454	SAMN11812017	11550307806	CHINESE ACADEMY OF SCIENCES	public	sra,fastq	s3	s3.us-east-1	SRX5937559	Illumina HiSeq 2000	PAIRED	RANDOM	GENOMIC	ILLUMINA	2019-06-11T00:00:00Z	Bam	SRP199967	PRJNA432605	130713_I189_FCD249DACXX_L7_RUEtznDBYDLAAPEI-104	leaf/flower/shoot	China	Asia	China: Guangxi\, Longzhou	Plant	Zhang12330	not applicable	not applicable	not applicable	not applicable
	697	SRR9164825	Bonia amplexicaulis	RNA-Seq	180	2301778080	SAMN11812017	1497764798	CHINESE ACADEMY OF SCIENCES	public	fastq,sra	s3	s3.us-east-1	SRX5937558	Illumina HiSeq 2000	PAIRED	RANDOM	TRANSCRIPTOMIC	ILLUMINA	2019-06-11T00:00:00Z	Bam	SRP199967	PRJNA432605	Ya_Y5A_l1	leaf/flower/shoot	China	Asia	China: Guangxi\, Longzhou	Plant	Zhang12330	not applicable	not applicable	not applicable	not applicable
	698	SRR10738145	Oxytenanthera abyssinica	RIP-Seq	1245	1105023	SAMN13633965	375308	ADDIS ABABA UNIVERSITY	public	sra,fastq	s3	s3.us-east-1	SRX7413754	Illumina HiSeq 2000	SINGLE	PCR	GENOMIC	ILLUMINA	2019-12-19T00:00:00Z	Bamboo DNA sequences	SRP238170	PRJNA596667	>scaffold	leaf	Ethiopia	Africa	Ethiopia: Asossa	Plant	leaf	30	seedling	Shimel	Ethiopia							Ethiopian Biodiversity Institute
	699	SRR9188638	Bambusa pervariabilis x Bambusa grandis	RNA-Seq	299	9801134170	SAMN11878157	3131295157	COLLEGE OF FORESTRY, SICHUAN AGRICULTURAL UNIVERSITY	public	sra,fastq	s3	s3.us-east-1	SRX5960796	Illumina HiSeq 2000	PAIRED	RT-PCR	TRANSCRIPTOMIC	ILLUMINA	2019-06-03T00:00:00Z	Bamboo_CK	SRP200260	PRJNA545208	CK	swig	uncalculated	uncalculated	missing	Plant	Toxin inducement	not applicable	not applicable	Bambusa pervariabilis Dendrocalamopsis grandis	China
	700	SRR7796323	Phyllostachys nidularia	RNA-Seq	300	3885649500	SAMN09984746	1647872089	CORNELL UNIVERSITY	public	sra,fastq	s3	s3.us-east-1	SRX4648736	Illumina HiSeq 2500	PAIRED	PolyA	TRANSCRIPTOMIC	ILLUMINA	2019-05-07T00:00:00Z	Phyin_Variant	SRP159883	PRJNA489667	W-5	underground bamboo shoots	China	Asia	China: Nanjing	Plant			S1	f. farcata	variant
	701	SRR7796324	Phyllostachys nidularia	RNA-Seq	300	4755818400	SAMN09984746	2006467635	CORNELL UNIVERSITY	public	fastq,sra	s3	s3.us-east-1	SRX4648735	Illumina HiSeq 2500	PAIRED	PolyA	TRANSCRIPTOMIC	ILLUMINA	2019-05-07T00:00:00Z	Phyin_Variant	SRP159883	PRJNA489667	W-4	underground bamboo shoots	China	Asia	China: Nanjing	Plant			S1	f. farcata	variant
	702	SRR7796325	Phyllostachys nidularia	RNA-Seq	300	5223056400	SAMN09984746	2180678190	CORNELL UNIVERSITY	public	fastq,sra	s3	s3.us-east-1	SRX4648734	Illumina HiSeq 2500	PAIRED	PolyA	TRANSCRIPTOMIC	ILLUMINA	2019-05-07T00:00:00Z	Phyin_Variant	SRP159883	PRJNA489667	W-1	underground bamboo shoots	China	Asia	China: Nanjing	Plant			S1	f. farcata	variant
	703	SRR7796326	Phyllostachys nidularia	RNA-Seq	300	4786030800	SAMN09984745	2066663330	CORNELL UNIVERSITY	public	sra,fastq	s3	s3.us-east-1	SRX4648733	Illumina HiSeq 2500	PAIRED	PolyA	TRANSCRIPTOMIC	ILLUMINA	2019-05-07T00:00:00Z	Phyin_WT	SRP159883	PRJNA489667	V-5	underground bamboo shoots	China	Asia	China: Nanjing	Plant			S1		wild type
	704	SRR7796327	Phyllostachys nidularia	RNA-Seq	300	4214377200	SAMN09984746	1776651966	CORNELL UNIVERSITY	public	fastq,sra	s3	s3.us-east-1	SRX4648732	Illumina HiSeq 2500	PAIRED	PolyA	TRANSCRIPTOMIC	ILLUMINA	2019-05-07T00:00:00Z	Phyin_Variant	SRP159883	PRJNA489667	W-3	underground bamboo shoots	China	Asia	China: Nanjing	Plant			S1	f. farcata	variant
	705	SRR7796328	Phyllostachys nidularia	RNA-Seq	300	4448867700	SAMN09984746	1877660993	CORNELL UNIVERSITY	public	fastq,sra	s3	s3.us-east-1	SRX4648731	Illumina HiSeq 2500	PAIRED	PolyA	TRANSCRIPTOMIC	ILLUMINA	2019-05-07T00:00:00Z	Phyin_Variant	SRP159883	PRJNA489667	W-2	underground bamboo shoots	China	Asia	China: Nanjing	Plant			S1	f. farcata	variant
	706	SRR7796329	Phyllostachys nidularia	RNA-Seq	300	5208214200	SAMN09984745	2320539328	CORNELL UNIVERSITY	public	fastq,sra	s3	s3.us-east-1	SRX4648730	Illumina HiSeq 2500	PAIRED	PolyA	TRANSCRIPTOMIC	ILLUMINA	2019-05-07T00:00:00Z	Phyin_WT	SRP159883	PRJNA489667	V-2	underground bamboo shoots	China	Asia	China: Nanjing	Plant			S1		wild type
	707	SRR7796330	Phyllostachys nidularia	RNA-Seq	300	4503462300	SAMN09984745	1972481183	CORNELL UNIVERSITY	public	fastq,sra	s3	s3.us-east-1	SRX4648729	Illumina HiSeq 2500	PAIRED	PolyA	TRANSCRIPTOMIC	ILLUMINA	2019-05-07T00:00:00Z	Phyin_WT	SRP159883	PRJNA489667	V-1	underground bamboo shoots	China	Asia	China: Nanjing	Plant			S1		wild type
	708	SRR7796331	Phyllostachys nidularia	RNA-Seq	300	4053027900	SAMN09984745	1682665392	CORNELL UNIVERSITY	public	sra,fastq	s3	s3.us-east-1	SRX4648728	Illumina HiSeq 2500	PAIRED	PolyA	TRANSCRIPTOMIC	ILLUMINA	2019-05-07T00:00:00Z	Phyin_WT	SRP159883	PRJNA489667	V-4	underground bamboo shoots	China	Asia	China: Nanjing	Plant			S1		wild type
	709	SRR7796332	Phyllostachys nidularia	RNA-Seq	300	6753603600	SAMN09984745	2822149326	CORNELL UNIVERSITY	public	fastq,sra	s3	s3.us-east-1	SRX4648727	Illumina HiSeq 2500	PAIRED	PolyA	TRANSCRIPTOMIC	ILLUMINA	2019-05-07T00:00:00Z	Phyin_WT	SRP159883	PRJNA489667	V-3	underground bamboo shoots	China	Asia	China: Nanjing	Plant			S1		wild type
	710	SRR6367373	Dendrocalamus sinicus	RNA-Seq	300	8680094700	SAMN08026653	3415982202	RESEARCH INSTITUTE OF RESOURCES INSECTS, CHINESE ACADEMY OF FORESTRY	public	sra,fastq	s3	s3.us-east-1	SRX3462846	Illumina HiSeq 2000	PAIRED	RANDOM	TRANSCRIPTOMIC	ILLUMINA	2019-12-31T00:00:00Z	the transcriptome of Straight-culm Dendrocalamus sinicus at the 30th day of shooting	SRP124990	PRJNA418355	SC30	bamboo shoot	China	Asia	China:Menglian Country in Yunnan Province	Plant	the bamboo shoot of Dendrocalamus sinicus	2016.7	at the 30th day of shooting	Dendrocalamus sinicus	Straight-culm Dendrocalamus sinicus
	711	SRR6367374	Dendrocalamus sinicus	RNA-Seq	300	8461318800	SAMN08026652	3341951001	RESEARCH INSTITUTE OF RESOURCES INSECTS, CHINESE ACADEMY OF FORESTRY	public	fastq,sra	s3	s3.us-east-1	SRX3462845	Illumina HiSeq 2000	PAIRED	RANDOM	TRANSCRIPTOMIC	ILLUMINA	2019-12-31T00:00:00Z	the transcriptome of Straight-culm Dendrocalamus sinicus at the 15th day of shooting	SRP124990	PRJNA418355	SC15	bamboo shoot	China	Asia	China:Menglian Country in Yunnan Province	Plant	the bamboo shoot of Dendrocalamus sinicus	2016.7	at the 15th day of shooting	Dendrocalamus sinicus	Straight-culm Dendrocalamus sinicus
	712	SRR6367375	Dendrocalamus sinicus	RNA-Seq	300	9819018900	SAMN08026649	3794225089	RESEARCH INSTITUTE OF RESOURCES INSECTS, CHINESE ACADEMY OF FORESTRY	public	sra,fastq	s3	s3.us-east-1	SRX3462844	Illumina HiSeq 2000	PAIRED	RANDOM	TRANSCRIPTOMIC	ILLUMINA	2019-12-31T00:00:00Z	the transcriptome of Bending-culm Dendrocalamus sinicus at the 15th day of shooting	SRP124990	PRJNA418355	BC15	bamboo shoot	China	Asia	China:Ximeng Country in Yunnan Province	Plant	the bamboo shoot of Dendrocalamus sinicus	2016.7	at the 15th day of shooting	Dendrocalamus sinicus	Bending-culm Dendrocalamus sinicus
	713	SRR6367376	Dendrocalamus sinicus	RNA-Seq	300	8809794300	SAMN08026648	3544064448	RESEARCH INSTITUTE OF RESOURCES INSECTS, CHINESE ACADEMY OF FORESTRY	public	sra,fastq	s3	s3.us-east-1	SRX3462843	Illumina HiSeq 2000	PAIRED	RANDOM	TRANSCRIPTOMIC	ILLUMINA	2019-12-31T00:00:00Z	the transcriptome of Bending-culm Dendrocalamus sinicus at the 5th day of shooting	SRP124990	PRJNA418355	BC5	bamboo shoot	China	Asia	China:Ximeng Country in Yunnan Province	Plant	the bamboo shoot of Dendrocalamus sinicus	2016.7	at the 5th day of shooting	Dendrocalamus sinicus	Bending-culm Dendrocalamus sinicus
	714	SRR6367377	Dendrocalamus sinicus	RNA-Seq	300	8155185600	SAMN08026651	3241949352	RESEARCH INSTITUTE OF RESOURCES INSECTS, CHINESE ACADEMY OF FORESTRY	public	sra,fastq	s3	s3.us-east-1	SRX3462842	Illumina HiSeq 2000	PAIRED	RANDOM	TRANSCRIPTOMIC	ILLUMINA	2019-12-31T00:00:00Z	the transcriptome of Straight-culm Dendrocalamus sinicus at the 5th day of shooting	SRP124990	PRJNA418355	SC5	bamboo shoot	China	Asia	China:Menglian Country in Yunnan Province	Plant	the bamboo shoot of Dendrocalamus sinicus	2016.7	at the 5th day of shooting	Dendrocalamus sinicus	Straight-culm Dendrocalamus sinicus
	715	SRR6367378	Dendrocalamus sinicus	RNA-Seq	300	8914670400	SAMN08026650	3468498012	RESEARCH INSTITUTE OF RESOURCES INSECTS, CHINESE ACADEMY OF FORESTRY	public	fastq,sra	s3	s3.us-east-1	SRX3462841	Illumina HiSeq 2000	PAIRED	RANDOM	TRANSCRIPTOMIC	ILLUMINA	2019-12-31T00:00:00Z	the transcriptome of Bending-culm Dendrocalamus sinicus at the 30th day of shooting	SRP124990	PRJNA418355	BC30	bamboo shoot	China	Asia	China:Ximeng Country in Yunnan Province	Plant	the bamboo shoot of Dendrocalamus sinicus	2016.7	at the 30th day of shooting	Dendrocalamus sinicus	Bending-culm Dendrocalamus sinicus
	716	SRR8956106	Phyllostachys edulis	RNA-Seq	298	6496254196	SAMN11506913	2680570474	GEO	public	fastq,sra	s3,gs	gs.US,s3.us-east-1	SRX5735817	Illumina HiSeq 2500	PAIRED	cDNA	TRANSCRIPTOMIC	ILLUMINA	2022-04-23T00:00:00Z	GSM3735945	SRP193861	PRJNA535488								3 week old								without cold treatment			GSM3735945	seedlings
	717	SRR8956107	Phyllostachys edulis	RNA-Seq	297	6976725320	SAMN11506912	2874551042	GEO	public	sra,fastq	gs,s3	s3.us-east-1,gs.US	SRX5735818	Illumina HiSeq 2500	PAIRED	cDNA	TRANSCRIPTOMIC	ILLUMINA	2022-04-23T00:00:00Z	GSM3735946	SRP193861	PRJNA535488								3 week old								without cold treatment			GSM3735946	seedlings
	718	SRR8956108	Phyllostachys edulis	RNA-Seq	296	6156115048	SAMN11506911	2563471754	GEO	public	fastq,sra	gs,s3	s3.us-east-1,gs.US	SRX5735819	Illumina HiSeq 2500	PAIRED	cDNA	TRANSCRIPTOMIC	ILLUMINA	2022-04-23T00:00:00Z	GSM3735947	SRP193861	PRJNA535488								3 week old								without cold treatment			GSM3735947	seedlings
	719	SRR8956109	Phyllostachys edulis	RNA-Seq	297	6072614452	SAMN11506910	2522739026	GEO	public	fastq,sra	s3,gs	gs.US,s3.us-east-1	SRX5735820	Illumina HiSeq 2500	PAIRED	cDNA	TRANSCRIPTOMIC	ILLUMINA	2022-04-23T00:00:00Z	GSM3735948	SRP193861	PRJNA535488								3 week old								Cold for 0.5 h			GSM3735948	seedlings
	720	SRR8956110	Phyllostachys edulis	RNA-Seq	298	6928151150	SAMN11506909	2845102119	GEO	public	fastq,sra	s3,gs	gs.US,s3.us-east-1	SRX5735821	Illumina HiSeq 2500	PAIRED	cDNA	TRANSCRIPTOMIC	ILLUMINA	2022-04-23T00:00:00Z	GSM3735949	SRP193861	PRJNA535488								3 week old								Cold for 0.5 h			GSM3735949	seedlings
	721	SRR8956111	Phyllostachys edulis	RNA-Seq	297	6570201892	SAMN11506908	2700905598	GEO	public	sra,fastq	s3,gs	s3.us-east-1,gs.US	SRX5735822	Illumina HiSeq 2500	PAIRED	cDNA	TRANSCRIPTOMIC	ILLUMINA	2022-04-23T00:00:00Z	GSM3735950	SRP193861	PRJNA535488								3 week old								Cold for 0.5 h			GSM3735950	seedlings
	722	SRR8956112	Phyllostachys edulis	RNA-Seq	297	6996634034	SAMN11506907	2875392647	GEO	public	fastq,sra	gs,s3	s3.us-east-1,gs.US	SRX5735823	Illumina HiSeq 2500	PAIRED	cDNA	TRANSCRIPTOMIC	ILLUMINA	2022-04-23T00:00:00Z	GSM3735951	SRP193861	PRJNA535488								3 week old								Cold for 1 h			GSM3735951	seedlings
	723	SRR8956113	Phyllostachys edulis	RNA-Seq	298	6698649630	SAMN11506906	2758394793	GEO	public	fastq,sra	gs,s3	gs.US,s3.us-east-1	SRX5735824	Illumina HiSeq 2500	PAIRED	cDNA	TRANSCRIPTOMIC	ILLUMINA	2022-04-23T00:00:00Z	GSM3735952	SRP193861	PRJNA535488								3 week old								Cold for 1 h			GSM3735952	seedlings
	724	SRR8956114	Phyllostachys edulis	RNA-Seq	298	6366432838	SAMN11506905	2632427468	GEO	public	sra,fastq	s3,gs	s3.us-east-1,gs.US	SRX5735825	Illumina HiSeq 2500	PAIRED	cDNA	TRANSCRIPTOMIC	ILLUMINA	2022-04-23T00:00:00Z	GSM3735953	SRP193861	PRJNA535488								3 week old								Cold for 1 h			GSM3735953	seedlings
	725	SRR8956115	Phyllostachys edulis	RNA-Seq	298	6813535932	SAMN11506904	2794598082	GEO	public	sra,fastq	gs,s3	gs.US,s3.us-east-1	SRX5735826	Illumina HiSeq 2500	PAIRED	cDNA	TRANSCRIPTOMIC	ILLUMINA	2022-04-23T00:00:00Z	GSM3735954	SRP193861	PRJNA535488								3 week old								Cold for 24 h			GSM3735954	seedlings
	726	SRR8956116	Phyllostachys edulis	RNA-Seq	298	6200629102	SAMN11506903	2531924377	GEO	public	fastq,sra	s3,gs	gs.US,s3.us-east-1	SRX5735827	Illumina HiSeq 2500	PAIRED	cDNA	TRANSCRIPTOMIC	ILLUMINA	2022-04-23T00:00:00Z	GSM3735955	SRP193861	PRJNA535488								3 week old								Cold for 24 h			GSM3735955	seedlings
	727	SRR8956117	Phyllostachys edulis	RNA-Seq	298	6995956098	SAMN11506902	2870814611	GEO	public	fastq,sra	s3,gs	s3.us-east-1,gs.US	SRX5735828	Illumina HiSeq 2500	PAIRED	cDNA	TRANSCRIPTOMIC	ILLUMINA	2022-04-23T00:00:00Z	GSM3735956	SRP193861	PRJNA535488								3 week old								Cold for 24 h			GSM3735956	seedlings
	728	SRR6131113	Phyllostachys edulis	RNA-Seq	250	5914740000	SAMN07737606	2286613474	GEO	public	sra,fastq	s3	s3.us-east-1	SRX3243483	Illumina HiSeq 2500	PAIRED	cDNA	TRANSCRIPTOMIC	ILLUMINA	2018-06-27T00:00:00Z	GSM2803908	SRP119416	PRJNA413166		seedlings														mock			GSM2803908	One-month-old seedlings
	729	SRR6131114	Phyllostachys edulis	RNA-Seq	250	5681488500	SAMN07737605	2188263406	GEO	public	fastq,sra	s3	s3.us-east-1	SRX3243484	Illumina HiSeq 2500	PAIRED	cDNA	TRANSCRIPTOMIC	ILLUMINA	2018-06-27T00:00:00Z	GSM2803909	SRP119416	PRJNA413166		seedlings														mock			GSM2803909	One-month-old seedlings
	730	SRR6131115	Phyllostachys edulis	RNA-Seq	250	5401087000	SAMN07737610	2098525610	GEO	public	sra,fastq	s3	s3.us-east-1	SRX3243485	Illumina HiSeq 2500	PAIRED	cDNA	TRANSCRIPTOMIC	ILLUMINA	2018-06-27T00:00:00Z	GSM2803910	SRP119416	PRJNA413166		seedlings														mock			GSM2803910	One-month-old seedlings
	731	SRR6131116	Phyllostachys edulis	RNA-Seq	250	5340441000	SAMN07737609	1937499512	GEO	public	fastq,sra	s3	s3.us-east-1	SRX3243486	Illumina HiSeq 2500	PAIRED	cDNA	TRANSCRIPTOMIC	ILLUMINA	2018-06-27T00:00:00Z	GSM2803911	SRP119416	PRJNA413166		seedlings														Gibberellin			GSM2803911	One-month-old seedlings
	732	SRR6131117	Phyllostachys edulis	RNA-Seq	250	7674253250	SAMN07737608	2798870597	GEO	public	sra,fastq	s3	s3.us-east-1	SRX3243487	Illumina HiSeq 2500	PAIRED	cDNA	TRANSCRIPTOMIC	ILLUMINA	2018-06-27T00:00:00Z	GSM2803912	SRP119416	PRJNA413166		seedlings														Gibberellin			GSM2803912	One-month-old seedlings
	733	SRR6131118	Phyllostachys edulis	RNA-Seq	250	6739177500	SAMN07737607	2447643222	GEO	public	fastq,sra	s3	s3.us-east-1	SRX3243488	Illumina HiSeq 2500	PAIRED	cDNA	TRANSCRIPTOMIC	ILLUMINA	2018-06-27T00:00:00Z	GSM2803913	SRP119416	PRJNA413166		seedlings														Gibberellin			GSM2803913	One-month-old seedlings
	734	SRR1330251	Phyllostachys edulis	RNA-Seq	466	61424812	SAMN02837167	149796792	ACADEMIA SINICA	public	sff,sra	s3,gs	s3.us-east-1,gs.US	SRX567833	454 GS FLX Titanium	SINGLE	cDNA	TRANSCRIPTOMIC	LS454	2015-06-03T00:00:00Z	Bambusa edulis	SRP043102	PRJNA252414		Roots\, shoots and flowers	uncalculated	uncalculated	missing	Plant		missing		Non								Choun-Sea Lin
	735	SRR1330252	Phyllostachys edulis	RNA-Seq	180	1092325680	SAMN02837167	664794008	ACADEMIA SINICA	public	fastq,sra	gs,s3	s3.us-east-1,gs.US	SRX567871	Illumina HiSeq 2000	PAIRED	cDNA	TRANSCRIPTOMIC	ILLUMINA	2015-07-22T00:00:00Z	Bambusa edulis	SRP043102	PRJNA252414		Roots\, shoots and flowers	uncalculated	uncalculated	missing	Plant		missing		Non								Choun-Sea Lin
	736	SRR6705078	Bambusoideae	WGS	100	3400108000	SAMN08442831	2006429146	BGI	public	fastq,sra	s3,gs	gs.US,s3.us-east-1	SRX3679522	BGISEQ-500	PAIRED	unspecified	GENOMIC	BGISEQ	2019-12-31T00:00:00Z	CD137	SRP132620	PRJNA432291	CL100039406_L02_8	leaf	China	Asia	China	Plant	Bamboo		mature						Sinobambusa seminuda
	737	SRR6705079	Bambusoideae	WGS	100	2745940200	SAMN08442834	1634555055	BGI	public	sra,fastq	s3,gs	gs.US,s3.us-east-1	SRX3679521	BGISEQ-500	PAIRED	unspecified	GENOMIC	BGISEQ	2019-12-31T00:00:00Z	CD74	SRP132620	PRJNA432291	CL100039406_L02_33	leaf	China	Asia	China	Plant	Bamboo		mature						Sinobambusa tootsik f. albostriata
	738	SRR6705080	Bambusoideae	WGS	100	2442813600	SAMN08442833	1491578677	BGI	public	sra,fastq	gs,s3	gs.US,s3.us-east-1	SRX3679520	BGISEQ-500	PAIRED	unspecified	GENOMIC	BGISEQ	2019-12-31T00:00:00Z	NJ65	SRP132620	PRJNA432291	CL100040305_L01_18	leaf	China	Asia	China	Plant	Bamboo		mature						Sinobambusa tootsik
	739	SRR6705081	Bambusoideae	WGS	100	2931712600	SAMN08442836	1760808563	BGI	public	sra,fastq	gs,s3	s3.us-east-1,gs.US	SRX3679519	BGISEQ-500	PAIRED	unspecified	GENOMIC	BGISEQ	2019-12-31T00:00:00Z	NJ35	SRP132620	PRJNA432291	CL100040305_L01_5	leaf	China	Asia	China	Plant	Bamboo		mature						Sinobambusa yixingensis
	740	SRR6705082	Bambusoideae	WGS	100	2761158800	SAMN08442835	1642582280	BGI	public	fastq,sra	gs,s3	s3.us-east-1,gs.US	SRX3679518	BGISEQ-500	PAIRED	unspecified	GENOMIC	BGISEQ	2019-12-31T00:00:00Z	CD141	SRP132620	PRJNA432291	CL100039406_L02_7	leaf	China	Asia	China	Plant	Bamboo		mature						Sinobambusa tootsik var. laeta
	741	SRR6705083	Bambusoideae	WGS	100	2946805800	SAMN08442838	1765587084	BGI	public	fastq,sra	gs,s3	s3.us-east-1,gs.US	SRX3679517	BGISEQ-500	PAIRED	unspecified	GENOMIC	BGISEQ	2019-12-31T00:00:00Z	YN4	SRP132620	PRJNA432291	CL100040305_L02_28	leaf	China	Asia	China	Plant	Bamboo		mature						Thyrsostachys siamensis f
	742	SRR6705084	Bambusoideae	WGS	100	3673384800	SAMN08442837	2224135698	BGI	public	sra,fastq	gs,s3	s3.us-east-1,gs.US	SRX3679516	BGISEQ-500	PAIRED	unspecified	GENOMIC	BGISEQ	2019-12-31T00:00:00Z	YN6	SRP132620	PRJNA432291	CL100040305_L02_31	leaf	China	Asia	China	Plant	Bamboo		mature						Thyrsostachys siamensis
	743	SRR6705085	Bambusoideae	WGS	100	3194615800	SAMN08442618	1939354839	BGI	public	fastq,sra	s3,gs	s3.us-east-1,gs.US	SRX3679515	BGISEQ-500	PAIRED	unspecified	GENOMIC	BGISEQ	2019-12-31T00:00:00Z	YN70	SRP132620	PRJNA432291	CL100040305_L02_6	leaf	China	Asia	China	Plant	Bamboo		mature						Fargesia ncrassata
	744	SRR6705086	Bambusoideae	WGS	100	4564572400	SAMN08442617	2716117622	BGI	public	sra,fastq	s3,gs	gs.US,s3.us-east-1	SRX3679514	BGISEQ-500	PAIRED	unspecified	GENOMIC	BGISEQ	2019-12-31T00:00:00Z	CD7	SRP132620	PRJNA432291	CL100039406_L02_11	leaf	China	Asia	China	Plant	Bamboo		mature						Fargesia yuanjiangensis
	745	SRR6705087	Bambusoideae	WGS	100	2392161000	SAMN08442610	1458837632	BGI	public	sra,fastq	s3,gs	gs.US,s3.us-east-1	SRX3679513	BGISEQ-500	PAIRED	unspecified	GENOMIC	BGISEQ	2019-12-31T00:00:00Z	NJ13	SRP132620	PRJNA432291	CL100039579_L02_30	leaf	China	Asia	China	Plant	Bamboo		mature						Drepanostachyum luodianensis
	746	SRR6705088	Bambusoideae	WGS	100	6951401200	SAMN08442609	4241027210	BGI	public	fastq,sra	s3,gs	s3.us-east-1,gs.US	SRX3679512	BGISEQ-500	PAIRED	unspecified	GENOMIC	BGISEQ	2019-12-31T00:00:00Z	YN15	SRP132620	PRJNA432291	CL100040305_L02_16	leaf	China	Asia	China	Plant	Bamboo		mature						Dendrocalamus inicus cv
	747	SRR6705089	Bambusoideae	WGS	100	3153021000	SAMN08442612	1867015710	BGI	public	sra,fastq	gs,s3	gs.US,s3.us-east-1	SRX3679511	BGISEQ-500	PAIRED	unspecified	GENOMIC	BGISEQ	2019-12-31T00:00:00Z	CD94	SRP132620	PRJNA432291	CL100039406_L02_15	leaf	China	Asia	China	Plant	Bamboo		mature						Drepanostachyum stoloniforme
	748	SRR6705090	Bambusoideae	WGS	100	3547337400	SAMN08442611	2275341082	BGI	public	sra,fastq	gs,s3	s3.us-east-1,gs.US	SRX3679510	BGISEQ-500	PAIRED	unspecified	GENOMIC	BGISEQ	2019-12-31T00:00:00Z	CD92	SRP132620	PRJNA432291	CL100039407_L02_9	leaf	China	Asia	China	Plant	Bamboo		mature						Drepanostachyum mianningensis
	749	SRR6705091	Bambusoideae	WGS	100	2019918800	SAMN08442614	1233186783	BGI	public	fastq,sra	gs,s3	gs.US,s3.us-east-1	SRX3679509	BGISEQ-500	PAIRED	unspecified	GENOMIC	BGISEQ	2019-12-31T00:00:00Z	CD112	SRP132620	PRJNA432291	CL100039579_L01_1	leaf	China	Asia	China	Plant	Bamboo		mature						Fargesia fractiflexa
	750	SRR6705092	Bambusoideae	WGS	100	3499868600	SAMN08442613	2146679445	BGI	public	fastq,sra	s3,gs	gs.US,s3.us-east-1	SRX3679508	BGISEQ-500	PAIRED	unspecified	GENOMIC	BGISEQ	2019-12-31T00:00:00Z	CD81	SRP132620	PRJNA432291	CL100039579_L01_26	leaf	China	Asia	China	Plant	Bamboo		mature						Fargesia angustissima
	751	SRR6705093	Bambusoideae	WGS	100	2621596800	SAMN08442616	1576948045	BGI	public	fastq,sra	s3,gs	s3.us-east-1,gs.US	SRX3679507	BGISEQ-500	PAIRED	unspecified	GENOMIC	BGISEQ	2019-12-31T00:00:00Z	YN17	SRP132620	PRJNA432291	CL100040305_L02_14	leaf	China	Asia	China	Plant	Bamboo		mature						Fargesia spathacea
	752	SRR6705094	Bambusoideae	WGS	100	3418660200	SAMN08442615	2077445462	BGI	public	fastq,sra	gs,s3	s3.us-east-1,gs.US	SRX3679506	BGISEQ-500	PAIRED	unspecified	GENOMIC	BGISEQ	2019-12-31T00:00:00Z	YN52	SRP132620	PRJNA432291	CL100040305_L02_17	leaf	China	Asia	China	Plant	Bamboo		mature						Fargesia porphyrea
	753	SRR6705095	Bambusoideae	WGS	100	2153069800	SAMN08442532	1318527816	BGI	public	fastq,sra	s3,gs	gs.US,s3.us-east-1	SRX3679505	BGISEQ-500	PAIRED	unspecified	GENOMIC	BGISEQ	2019-12-31T00:00:00Z	CD11	SRP132620	PRJNA432291	CL100039579_L01_6	leaf	China	Asia	China	Plant	Bamboo		mature						Bambusa multiplex var. incana
	754	SRR6705096	Bambusoideae	WGS	100	4334313000	SAMN08442531	2831930458	BGI	public	fastq,sra	gs,s3	gs.US,s3.us-east-1	SRX3679504	BGISEQ-500	PAIRED	unspecified	GENOMIC	BGISEQ	2019-12-31T00:00:00Z	CD125	SRP132620	PRJNA432291	CL100039407_L01_27	leaf	China	Asia	China	Plant	Bamboo		mature						Bambusa multiplex f. stripestem
	755	SRR6705097	Bambusoideae	WGS	100	3713503600	SAMN08442530	2217471580	BGI	public	sra,fastq	gs,s3	gs.US,s3.us-east-1	SRX3679503	BGISEQ-500	PAIRED	unspecified	GENOMIC	BGISEQ	2019-12-31T00:00:00Z	CD23	SRP132620	PRJNA432291	CL100039406_L02_29	leaf	China	Asia	China	Plant	Bamboo		mature						Bambusa multiplex f. alphonsekarri
	756	SRR6705098	Bambusoideae	WGS	100	3045807200	SAMN08442529	1856901516	BGI	public	sra,fastq	s3,gs	gs.US,s3.us-east-1	SRX3679502	BGISEQ-500	PAIRED	unspecified	GENOMIC	BGISEQ	2019-12-31T00:00:00Z	HS13	SRP132620	PRJNA432291	CL100039405_L01_5	leaf	China	Asia	China	Plant	Bamboo		mature						Bambusa multiplex cv Silverstripe
	757	SRR6705099	Bambusoideae	WGS	100	2841896200	SAMN08442536	1721231045	BGI	public	sra,fastq	s3,gs	gs.US,s3.us-east-1	SRX3679501	BGISEQ-500	PAIRED	unspecified	GENOMIC	BGISEQ	2019-12-31T00:00:00Z	CD91	SRP132620	PRJNA432291	CL100039579_L01_40	leaf	China	Asia	China	Plant	Bamboo		mature						Bambusa pachinensis var. hirsutissima
	758	SRR6705100	Bambusoideae	WGS	100	3681854600	SAMN08442535	2229304158	BGI	public	sra,fastq	s3,gs	gs.US,s3.us-east-1	SRX3679500	BGISEQ-500	PAIRED	unspecified	GENOMIC	BGISEQ	2019-12-31T00:00:00Z	YN39	SRP132620	PRJNA432291	CL100040305_L01_31	leaf	China	Asia	China	Plant	Bamboo		mature						Bambusa nutans
	759	SRR6705101	Bambusoideae	WGS	100	2929375800	SAMN08442534	1865913258	BGI	public	fastq,sra	gs,s3	s3.us-east-1,gs.US	SRX3679499	BGISEQ-500	PAIRED	unspecified	GENOMIC	BGISEQ	2019-12-31T00:00:00Z	CD43	SRP132620	PRJNA432291	CL100039407_L02_24	leaf	China	Asia	China	Plant	Bamboo		mature						Bambusa multiplex var. shimadae
	760	SRR6705102	Bambusoideae	WGS	100	2996046400	SAMN08442533	1854678327	BGI	public	fastq,sra	s3,gs	gs.US,s3.us-east-1	SRX3679498	BGISEQ-500	PAIRED	unspecified	GENOMIC	BGISEQ	2019-12-31T00:00:00Z	CD58	SRP132620	PRJNA432291	CL100039579_L02_16	leaf	China	Asia	China	Plant	Bamboo		mature						Bambusa multiplex var. riviereorum
	761	SRR6705103	Bambusoideae	WGS	100	1893978800	SAMN08442538	1210563492	BGI	public	fastq,sra	gs,s3	s3.us-east-1,gs.US	SRX3679497	BGISEQ-500	PAIRED	unspecified	GENOMIC	BGISEQ	2019-12-31T00:00:00Z	CD37	SRP132620	PRJNA432291	CL100039407_L02_39	leaf	China	Asia	China	Plant	Bamboo		mature						Bambusa pervariabilis var. multistriata
	762	SRR6705104	Bambusoideae	WGS	100	3422840000	SAMN08442537	2091916599	BGI	public	sra,fastq	s3,gs	gs.US,s3.us-east-1	SRX3679496	BGISEQ-500	PAIRED	unspecified	GENOMIC	BGISEQ	2019-12-31T00:00:00Z	CD31	SRP132620	PRJNA432291	CL100039579_L02_7	leaf	China	Asia	China	Plant	Bamboo		mature						Bambusa pervariabilis
	763	SRR6705105	Bambusoideae	WGS	100	9299766600	SAMN08442728	5578700455	BGI	public	fastq,sra	gs,s3	s3.us-east-1,gs.US	SRX3679495	BGISEQ-500	PAIRED	unspecified	GENOMIC	BGISEQ	2019-12-31T00:00:00Z	NJ38	SRP132620	PRJNA432291	CL100040305_L01_7	leaf	China	Asia	China	Plant	Bamboo		mature						Phyllostachys hirtivagina
	764	SRR6705106	Bambusoideae	WGS	100	3817776800	SAMN08442727	2319659306	BGI	public	fastq,sra	s3,gs	s3.us-east-1,gs.US	SRX3679494	BGISEQ-500	PAIRED	unspecified	GENOMIC	BGISEQ	2019-12-31T00:00:00Z	HS98	SRP132620	PRJNA432291	CL100039405_L01_35	leaf	China	Asia	China	Plant	Bamboo		mature						Phyllostachys heterocycla f. tubiformis
	765	SRR6705107	Bambusoideae	WGS	100	2845349800	SAMN08442724	1716884758	BGI	public	sra,fastq	gs,s3	gs.US,s3.us-east-1	SRX3679493	BGISEQ-500	PAIRED	unspecified	GENOMIC	BGISEQ	2019-12-31T00:00:00Z	HS110	SRP132620	PRJNA432291	CL100039406_L01_23	leaf	China	Asia	China	Plant	Bamboo		mature						Phyllostachys heteroclada f. denigrata
	766	SRR6705108	Bambusoideae	WGS	100	2909664000	SAMN08442723	1768835976	BGI	public	sra,fastq	gs,s3	gs.US,s3.us-east-1	SRX3679492	BGISEQ-500	PAIRED	unspecified	GENOMIC	BGISEQ	2019-12-31T00:00:00Z	HS80	SRP132620	PRJNA432291	CL100039405_L01_32	leaf	China	Asia	China	Plant	Bamboo		mature						Phyllostachys heteroclada
	767	SRR6705109	Bambusoideae	WGS	100	3562183600	SAMN08442726	2158300240	BGI	public	sra,fastq	gs,s3	s3.us-east-1,gs.US	SRX3679491	BGISEQ-500	PAIRED	unspecified	GENOMIC	BGISEQ	2019-12-31T00:00:00Z	CD164	SRP132620	PRJNA432291	CL100039579_L01_21	leaf	China	Asia	China	Plant	Bamboo		mature						Phyllostachys heteroclada f. solida
	768	SRR6705110	Bambusoideae	WGS	100	3277429600	SAMN08442725	1978808099	BGI	public	sra,fastq	gs,s3	gs.US,s3.us-east-1	SRX3679490	BGISEQ-500	PAIRED	unspecified	GENOMIC	BGISEQ	2019-12-31T00:00:00Z	CD65	SRP132620	PRJNA432291	CL100039406_L02_27	leaf	China	Asia	China	Plant	Bamboo		mature						Phyllostachys heteroclada f. purpurata
	769	SRR6705111	Bambusoideae	WGS	100	2253074600	SAMN08442720	1429661916	BGI	public	fastq,sra	gs,s3	gs.US,s3.us-east-1	SRX3679489	BGISEQ-500	PAIRED	unspecified	GENOMIC	BGISEQ	2019-12-31T00:00:00Z	CD190	SRP132620	PRJNA432291	CL100039407_L02_1	leaf	China	Asia	China	Plant	Bamboo		mature						Phyllostachys glabrata
	770	SRR6705112	Bambusoideae	WGS	100	2477913200	SAMN08442719	1501466272	BGI	public	fastq,sra	s3,gs	gs.US,s3.us-east-1	SRX3679488	BGISEQ-500	PAIRED	unspecified	GENOMIC	BGISEQ	2019-12-31T00:00:00Z	CD189	SRP132620	PRJNA432291	CL100039579_L01_28	leaf	China	Asia	China	Plant	Bamboo		mature						Phyllostachys funhuaensis
	771	SRR6705113	Bambusoideae	WGS	100	4929212200	SAMN08442722	2991429230	BGI	public	fastq,sra	s3,gs	gs.US,s3.us-east-1	SRX3679487	BGISEQ-500	PAIRED	unspecified	GENOMIC	BGISEQ	2019-12-31T00:00:00Z	HS59	SRP132620	PRJNA432291	CL100039405_L02_5	leaf	China	Asia	China	Plant	Bamboo		mature						Phyllostachys glauca f. yuozhu
	772	SRR6705114	Bambusoideae	WGS	100	1898483800	SAMN08442721	1200483650	BGI	public	sra,fastq	s3,gs	s3.us-east-1,gs.US	SRX3679486	BGISEQ-500	PAIRED	unspecified	GENOMIC	BGISEQ	2019-12-31T00:00:00Z	HS49	SRP132620	PRJNA432291	CL100039405_L01_6	leaf	China	Asia	China	Plant	Bamboo		mature						Phyllostachys glauca
	773	SRR6705115	Bambusoideae	WGS	100	3124012800	SAMN08442647	1930689125	BGI	public	fastq,sra	s3,gs	s3.us-east-1,gs.US	SRX3679485	BGISEQ-500	PAIRED	unspecified	GENOMIC	BGISEQ	2019-12-31T00:00:00Z	HS97	SRP132620	PRJNA432291	CL100039405_L02_16	leaf	China	Asia	China	Plant	Bamboo		mature						Indosasa longispicata
	774	SRR6705116	Bambusoideae	WGS	100	2049875800	SAMN08442648	1238332762	BGI	public	fastq,sra	s3,gs	s3.us-east-1,gs.US	SRX3679484	BGISEQ-500	PAIRED	unspecified	GENOMIC	BGISEQ	2019-12-31T00:00:00Z	YN60	SRP132620	PRJNA432291	CL100040305_L02_20	leaf	China	Asia	China	Plant	Bamboo		mature						Indosasa angustata
	775	SRR6705117	Bambusoideae	WGS	100	3817418400	SAMN08442643	2300764236	BGI	public	fastq,sra	s3,gs	s3.us-east-1,gs.US	SRX3679483	BGISEQ-500	PAIRED	unspecified	GENOMIC	BGISEQ	2019-12-31T00:00:00Z	NJ29	SRP132620	PRJNA432291	CL100040305_L01_2	leaf	China	Asia	China	Plant	Bamboo		mature						Indocalamus tessellatus
	776	SRR6705118	Bambusoideae	WGS	100	3176127800	SAMN08442644	1909768923	BGI	public	fastq,sra	gs,s3	s3.us-east-1,gs.US	SRX3679482	BGISEQ-500	PAIRED	unspecified	GENOMIC	BGISEQ	2019-12-31T00:00:00Z	YN7	SRP132620	PRJNA432291	CL100040305_L02_24	leaf	China	Asia	China	Plant	Bamboo		mature						Indocalamus victorialis
	777	SRR6705119	Bambusoideae	WGS	100	3008446600	SAMN08442645	1826247582	BGI	public	sra,fastq	s3,gs	s3.us-east-1,gs.US	SRX3679481	BGISEQ-500	PAIRED	unspecified	GENOMIC	BGISEQ	2019-12-31T00:00:00Z	CD136	SRP132620	PRJNA432291	CL100039579_L01_12	leaf	China	Asia	China	Plant	Bamboo		mature						Indocalamus wuxiensis
	778	SRR6705120	Bambusoideae	WGS	100	1606924000	SAMN08442646	969844175	BGI	public	fastq,sra	s3,gs	s3.us-east-1,gs.US	SRX3679480	BGISEQ-500	PAIRED	unspecified	GENOMIC	BGISEQ	2019-12-31T00:00:00Z	YN27	SRP132620	PRJNA432291	CL100040305_L02_1	leaf	China	Asia	China	Plant	Bamboo		mature						Indocalamus sp3
	779	SRR6705121	Bambusoideae	WGS	100	3083704600	SAMN08442639	1847122267	BGI	public	fastq,sra	gs,s3	s3.us-east-1,gs.US	SRX3679479	BGISEQ-500	PAIRED	unspecified	GENOMIC	BGISEQ	2019-12-31T00:00:00Z	CD84	SRP132620	PRJNA432291	CL100039406_L02_10	leaf	China	Asia	China	Plant	Bamboo		mature						Indocalamus longiauritus
	780	SRR6705122	Bambusoideae	WGS	100	5343132800	SAMN08442640	3278919060	BGI	public	sra,fastq	s3,gs	gs.US,s3.us-east-1	SRX3679478	BGISEQ-500	PAIRED	unspecified	GENOMIC	BGISEQ	2019-12-31T00:00:00Z	NJ8	SRP132620	PRJNA432291	CL100039579_L02_25	leaf	China	Asia	China	Plant	Bamboo		mature						Indocalamus pseudosinicus
	781	SRR6705123	Bambusoideae	WGS	100	5383765800	SAMN08442641	3270541995	BGI	public	fastq,sra	s3,gs	s3.us-east-1,gs.US	SRX3679477	BGISEQ-500	PAIRED	unspecified	GENOMIC	BGISEQ	2019-12-31T00:00:00Z	CD178	SRP132620	PRJNA432291	CL100039579_L02_13	leaf	China	Asia	China	Plant	Bamboo		mature						Indocalamus shibataeoides
	782	SRR6705124	Bambusoideae	WGS	100	3372696000	SAMN08442642	2062592525	BGI	public	fastq,sra	s3,gs	s3.us-east-1,gs.US	SRX3679476	BGISEQ-500	PAIRED	unspecified	GENOMIC	BGISEQ	2019-12-31T00:00:00Z	NJ14	SRP132620	PRJNA432291	CL100039579_L02_31	leaf	China	Asia	China	Plant	Bamboo		mature						Indocalamus sp1
	783	SRR6705125	Bambusoideae	WGS	100	3448284600	SAMN08442670	2036035856	BGI	public	sra,fastq	s3,gs	s3.us-east-1,gs.US	SRX3679475	BGISEQ-500	PAIRED	unspecified	GENOMIC	BGISEQ	2019-12-31T00:00:00Z	CD55	SRP132620	PRJNA432291	CL100039406_L02_32	leaf	China	Asia	China	Plant	Bamboo		mature						Neosinocalamus affinis
	784	SRR6705126	Bambusoideae	WGS	100	1857377000	SAMN08442669	1219695302	BGI	public	sra,fastq	gs,s3	s3.us-east-1,gs.US	SRX3679474	BGISEQ-500	PAIRED	unspecified	GENOMIC	BGISEQ	2019-12-31T00:00:00Z	CD99	SRP132620	PRJNA432291	CL100039407_L01_37	leaf	China	Asia	China	Plant	Bamboo		mature						Menstrunocalamus sichuanensis
	785	SRR6705127	Bambusoideae	WGS	100	2607300400	SAMN08442678	1697095242	BGI	public	sra,fastq	s3,gs	gs.US,s3.us-east-1	SRX3679473	BGISEQ-500	PAIRED	unspecified	GENOMIC	BGISEQ	2019-12-31T00:00:00Z	CD131	SRP132620	PRJNA432291	CL100039407_L01_34	leaf	China	Asia	China	Plant	Bamboo		mature						Oligostachyum spongiosum
	786	SRR6705128	Bambusoideae	WGS	100	2112888800	SAMN08442677	1262167910	BGI	public	fastq,sra	s3,gs	gs.US,s3.us-east-1	SRX3679472	BGISEQ-500	PAIRED	unspecified	GENOMIC	BGISEQ	2019-12-31T00:00:00Z	CD133	SRP132620	PRJNA432291	CL100039406_L01_33	leaf	China	Asia	China	Plant	Bamboo		mature						Oligostachyum scabriflorum
	787	SRR6705129	Bambusoideae	WGS	100	2104411600	SAMN08442693	1288735967	BGI	public	fastq,sra	gs,s3	gs.US,s3.us-east-1	SRX3679471	BGISEQ-500	PAIRED	unspecified	GENOMIC	BGISEQ	2019-12-31T00:00:00Z	HS78	SRP132620	PRJNA432291	CL100039405_L02_2	leaf	China	Asia	China	Plant	Bamboo		mature						Phyllostachys aurita
	788	SRR6705130	Bambusoideae	WGS	100	4878878600	SAMN08442694	2917941603	BGI	public	sra,fastq	gs,s3	gs.US,s3.us-east-1	SRX3679470	BGISEQ-500	PAIRED	unspecified	GENOMIC	BGISEQ	2019-12-31T00:00:00Z	CD173	SRP132620	PRJNA432291	CL100039406_L02_25	leaf	China	Asia	China	Plant	Bamboo		mature						Phyllostachys bambusoides f. castilloni-inversa
	789	SRR6705131	Bambusoideae	WGS	100	6339122400	SAMN08442695	3767487351	BGI	public	fastq,sra	s3,gs	s3.us-east-1,gs.US	SRX3679469	BGISEQ-500	PAIRED	unspecified	GENOMIC	BGISEQ	2019-12-31T00:00:00Z	HS109	SRP132620	PRJNA432291	CL100039406_L01_24	leaf	China	Asia	China	Plant	Bamboo		mature						Phyllostachys bambusoides f. duihuazhu
	790	SRR6705132	Bambusoideae	WGS	100	5182263600	SAMN08442696	3151798634	BGI	public	sra,fastq	s3,gs	s3.us-east-1,gs.US	SRX3679468	BGISEQ-500	PAIRED	unspecified	GENOMIC	BGISEQ	2019-12-31T00:00:00Z	CD162	SRP132620	PRJNA432291	CL100039579_L01_35	leaf	China	Asia	China	Plant	Bamboo		mature						Phyllostachys bambusoides f. holochrysa
	791	SRR6705133	Bambusoideae	WGS	100	4780421200	SAMN08442689	2828850562	BGI	public	fastq,sra	s3,gs	s3.us-east-1,gs.US	SRX3679467	BGISEQ-500	PAIRED	unspecified	GENOMIC	BGISEQ	2019-12-31T00:00:00Z	HS10	SRP132620	PRJNA432291	CL100039406_L01_21	leaf	China	Asia	China	Plant	Bamboo		mature						Phyllostachys aureosulcata f. aureocaulis
	792	SRR6705134	Bambusoideae	WGS	100	4789857600	SAMN08442690	2857753265	BGI	public	fastq,sra	gs,s3	gs.US,s3.us-east-1	SRX3679466	BGISEQ-500	PAIRED	unspecified	GENOMIC	BGISEQ	2019-12-31T00:00:00Z	HS107	SRP132620	PRJNA432291	CL100039406_L01_15	leaf	China	Asia	China	Plant	Bamboo		mature						Phyllostachys aureosulcata f. flavostriata
	793	SRR6705135	Bambusoideae	WGS	100	3713325600	SAMN08442691	2259174077	BGI	public	fastq,sra	gs,s3	s3.us-east-1,gs.US	SRX3679465	BGISEQ-500	PAIRED	unspecified	GENOMIC	BGISEQ	2019-12-31T00:00:00Z	HS86	SRP132620	PRJNA432291	CL100039406_L01_11	leaf	China	Asia	China	Plant	Bamboo		mature						Phyllostachys aureosulcata f. pekinensis
	794	SRR6705136	Bambusoideae	WGS	100	7448648200	SAMN08442692	4509802889	BGI	public	sra,fastq	s3,gs	s3.us-east-1,gs.US	SRX3679464	BGISEQ-500	PAIRED	unspecified	GENOMIC	BGISEQ	2019-12-31T00:00:00Z	HS69	SRP132620	PRJNA432291	CL100039405_L02_1	leaf	China	Asia	China	Plant	Bamboo		mature						Phyllostachys aureosulcata f. spectabilis
	795	SRR6705137	Bambusoideae	WGS	100	2830272800	SAMN08442697	1810993949	BGI	public	fastq,sra	s3,gs	s3.us-east-1,gs.US	SRX3679463	BGISEQ-500	PAIRED	unspecified	GENOMIC	BGISEQ	2019-12-31T00:00:00Z	CD174	SRP132620	PRJNA432291	CL100039407_L02_33	leaf	China	Asia	China	Plant	Bamboo		mature						Phyllostachys bambusoides f. mixta
	796	SRR6705138	Bambusoideae	WGS	100	5196101600	SAMN08442698	3344316905	BGI	public	fastq,sra	s3,gs	gs.US,s3.us-east-1	SRX3679462	BGISEQ-500	PAIRED	unspecified	GENOMIC	BGISEQ	2019-12-31T00:00:00Z	CD202	SRP132620	PRJNA432291	CL100039407_L02_18	leaf	China	Asia	China	Plant	Bamboo		mature						Phyllostachys bambusoides f. shouzhu
	797	SRR6705139	Bambusoideae	WGS	100	2690914000	SAMN08442576	1665668928	BGI	public	sra,fastq	s3,gs	gs.US,s3.us-east-1	SRX3679461	BGISEQ-500	PAIRED	unspecified	GENOMIC	BGISEQ	2019-12-31T00:00:00Z	NJ17	SRP132620	PRJNA432291	CL100039579_L02_34	leaf	China	Asia	China	Plant	Bamboo		mature						Chimonobambusa utilis
	798	SRR6705140	Bambusoideae	WGS	100	3182870400	SAMN08442575	1964183529	BGI	public	fastq,sra	s3,gs	s3.us-east-1,gs.US	SRX3679460	BGISEQ-500	PAIRED	unspecified	GENOMIC	BGISEQ	2019-12-31T00:00:00Z	NJ5	SRP132620	PRJNA432291	CL100039579_L02_23	leaf	China	Asia	China	Plant	Bamboo		mature						Chimonobambusa sp
	799	SRR6705141	Bambusoideae	WGS	100	4837860200	SAMN08442574	2935932067	BGI	public	sra,fastq	s3,gs	s3.us-east-1,gs.US	SRX3679459	BGISEQ-500	PAIRED	unspecified	GENOMIC	BGISEQ	2019-12-31T00:00:00Z	NJ15	SRP132620	PRJNA432291	CL100039579_L02_32	leaf	China	Asia	China	Plant	Bamboo		mature						Chimonobambusa setiformis
	800	SRR6705142	Bambusoideae	WGS	100	1732350600	SAMN08442573	1103887971	BGI	public	sra,fastq	gs,s3	gs.US,s3.us-east-1	SRX3679458	BGISEQ-500	PAIRED	unspecified	GENOMIC	BGISEQ	2019-12-31T00:00:00Z	CD127	SRP132620	PRJNA432291	CL100039407_L02_5	leaf	China	Asia	China	Plant	Bamboo		mature						Chimonobambusa rivularis
	801	SRR6705143	Bambusoideae	WGS	100	2970208000	SAMN08442572	1828321893	BGI	public	fastq,sra	gs,s3	gs.US,s3.us-east-1	SRX3679457	BGISEQ-500	PAIRED	unspecified	GENOMIC	BGISEQ	2019-12-31T00:00:00Z	CD188	SRP132620	PRJNA432291	CL100039579_L02_10	leaf	China	Asia	China	Plant	Bamboo		mature						Chimonobambusa quadrangularis
	802	SRR6705144	Bambusoideae	WGS	100	2061601600	SAMN08442571	1265020078	BGI	public	fastq,sra	s3,gs	gs.US,s3.us-east-1	SRX3679456	BGISEQ-500	PAIRED	unspecified	GENOMIC	BGISEQ	2019-12-31T00:00:00Z	HS6	SRP132620	PRJNA432291	CL100039405_L01_15	leaf	China	Asia	China	Plant	Bamboo		mature						Chimonobambusa neopurpurea
	803	SRR6705145	Bambusoideae	WGS	100	1249411800	SAMN08442570	757238302	BGI	public	sra,fastq	s3,gs	gs.US,s3.us-east-1	SRX3679455	BGISEQ-500	PAIRED	unspecified	GENOMIC	BGISEQ	2019-12-31T00:00:00Z	YN13	SRP132620	PRJNA432291	CL100040305_L02_19	leaf	China	Asia	China	Plant	Bamboo		mature						Chimonobambusa cv
	804	SRR6705146	Bambusoideae	WGS	100	3502333000	SAMN08442569	2154209513	BGI	public	sra,fastq	s3,gs	gs.US,s3.us-east-1	SRX3679454	BGISEQ-500	PAIRED	unspecified	GENOMIC	BGISEQ	2019-12-31T00:00:00Z	NJ12	SRP132620	PRJNA432291	CL100039579_L02_29	leaf	China	Asia	China	Plant	Bamboo		mature						Chimonobambusa communis
	805	SRR6705147	Bambusoideae	WGS	100	2612190000	SAMN08442578	1683429652	BGI	public	fastq,sra	s3,gs	gs.US,s3.us-east-1	SRX3679453	BGISEQ-500	PAIRED	unspecified	GENOMIC	BGISEQ	2019-12-31T00:00:00Z	CD113	SRP132620	PRJNA432291	CL100039407_L02_3	leaf	China	Asia	China	Plant	Bamboo		mature						Chimonocalamus peregrinus
	806	SRR6705148	Bambusoideae	WGS	100	1411192800	SAMN08442577	860429492	BGI	public	fastq,sra	s3,gs	s3.us-east-1,gs.US	SRX3679452	BGISEQ-500	PAIRED	unspecified	GENOMIC	BGISEQ	2019-12-31T00:00:00Z	YN12	SRP132620	PRJNA432291	CL100040305_L02_18	leaf	China	Asia	China	Plant	Bamboo		mature						Chimonobambusa var
	807	SRR6705149	Bambusoideae	WGS	100	3240961400	SAMN08442760	1910308452	BGI	public	fastq,sra	s3,gs	gs.US,s3.us-east-1	SRX3679451	BGISEQ-500	PAIRED	unspecified	GENOMIC	BGISEQ	2019-12-31T00:00:00Z	CD176	SRP132620	PRJNA432291	CL100039406_L02_38	leaf	China	Asia	China	Plant	Bamboo		mature						Phyllostachys rutila
	808	SRR6705150	Bambusoideae	WGS	100	2809901200	SAMN08442759	1679327879	BGI	public	fastq,sra	s3,gs	gs.US,s3.us-east-1	SRX3679450	BGISEQ-500	PAIRED	unspecified	GENOMIC	BGISEQ	2019-12-31T00:00:00Z	HS83	SRP132620	PRJNA432291	CL100039406_L01_14	leaf	China	Asia	China	Plant	Bamboo		mature						Phyllostachys rubromarginata
	809	SRR6705151	Bambusoideae	WGS	100	3422784400	SAMN08442762	2111508645	BGI	public	sra,fastq	s3,gs	gs.US,s3.us-east-1	SRX3679449	BGISEQ-500	PAIRED	unspecified	GENOMIC	BGISEQ	2019-12-31T00:00:00Z	HS82	SRP132620	PRJNA432291	CL100039405_L01_36	leaf	China	Asia	China	Plant	Bamboo		mature						Phyllostachys sulphurea f. robertii
	810	SRR6705152	Bambusoideae	WGS	100	2826545800	SAMN08442761	1707640034	BGI	public	sra,fastq	gs,s3	s3.us-east-1,gs.US	SRX3679448	BGISEQ-500	PAIRED	unspecified	GENOMIC	BGISEQ	2019-12-31T00:00:00Z	NJ59	SRP132620	PRJNA432291	CL100040305_L01_15	leaf	China	Asia	China	Plant	Bamboo		mature						Phyllostachys sulphurea
	811	SRR6705153	Bambusoideae	WGS	100	3796562200	SAMN08442764	2331907870	BGI	public	fastq,sra	gs,s3	s3.us-east-1,gs.US	SRX3679447	BGISEQ-500	PAIRED	unspecified	GENOMIC	BGISEQ	2019-12-31T00:00:00Z	HS79	SRP132620	PRJNA432291	CL100039405_L01_31	leaf	China	Asia	China	Plant	Bamboo		mature						Phyllostachys sulphurea var. viridis
	812	SRR6705154	Bambusoideae	WGS	100	4732924600	SAMN08442763	2830294811	BGI	public	fastq,sra	s3,gs	s3.us-east-1,gs.US	SRX3679446	BGISEQ-500	PAIRED	unspecified	GENOMIC	BGISEQ	2019-12-31T00:00:00Z	HS101	SRP132620	PRJNA432291	CL100039406_L01_19	leaf	China	Asia	China	Plant	Bamboo		mature						Phyllostachys sulphurea f. viridisulcata
	813	SRR6705155	Bambusoideae	WGS	100	3669450800	SAMN08442766	2164666422	BGI	public	sra,fastq	s3,gs	gs.US,s3.us-east-1	SRX3679445	BGISEQ-500	PAIRED	unspecified	GENOMIC	BGISEQ	2019-12-31T00:00:00Z	CD194	SRP132620	PRJNA432291	CL100039406_L02_40	leaf	China	Asia	China	Plant	Bamboo		mature						Phyllostachys varioauriculata
	814	SRR6705156	Bambusoideae	WGS	100	3379893800	SAMN08442765	2029492457	BGI	public	fastq,sra	s3,gs	gs.US,s3.us-east-1	SRX3679444	BGISEQ-500	PAIRED	unspecified	GENOMIC	BGISEQ	2019-12-31T00:00:00Z	HS47	SRP132620	PRJNA432291	CL100039406_L01_10	leaf	China	Asia	China	Plant	Bamboo		mature						Phyllostachys tianmuensis
	815	SRR6705157	Bambusoideae	WGS	100	3710369400	SAMN08442768	2378781261	BGI	public	fastq,sra	gs,s3	s3.us-east-1,gs.US	SRX3679443	BGISEQ-500	PAIRED	unspecified	GENOMIC	BGISEQ	2019-12-31T00:00:00Z	CD184	SRP132620	PRJNA432291	CL100039407_L02_25	leaf	China	Asia	China	Plant	Bamboo		mature						Phyllostachys violascens f. notata
	816	SRR6705158	Bambusoideae	WGS	100	2898678800	SAMN08442767	1792496939	BGI	public	sra,fastq	gs,s3	s3.us-east-1,gs.US	SRX3679442	BGISEQ-500	PAIRED	unspecified	GENOMIC	BGISEQ	2019-12-31T00:00:00Z	HS67	SRP132620	PRJNA432291	CL100039405_L01_22	leaf	China	Asia	China	Plant	Bamboo		mature						Phyllostachys verrucosa
	817	SRR6705159	Bambusoideae	WGS	100	1863825200	SAMN08442807	1211684315	BGI	public	sra,fastq	gs,s3	gs.US,s3.us-east-1	SRX3679441	BGISEQ-500	PAIRED	unspecified	GENOMIC	BGISEQ	2019-12-31T00:00:00Z	CD86	SRP132620	PRJNA432291	CL100039407_L01_2	leaf	China	Asia	China	Plant	Bamboo		mature						Pseudosasa orthotropa
	818	SRR6705160	Bambusoideae	WGS	100	2485004400	SAMN08442808	1518668826	BGI	public	sra,fastq	s3,gs	gs.US,s3.us-east-1	SRX3679440	BGISEQ-500	PAIRED	unspecified	GENOMIC	BGISEQ	2019-12-31T00:00:00Z	HS30	SRP132620	PRJNA432291	CL100039405_L02_39	leaf	China	Asia	China	Plant	Bamboo		mature						Pseudosasa subsolida
	819	SRR6705161	Bambusoideae	WGS	100	2126787600	SAMN08442599	1304147032	BGI	public	fastq,sra	s3,gs	s3.us-east-1,gs.US	SRX3679439	BGISEQ-500	PAIRED	unspecified	GENOMIC	BGISEQ	2019-12-31T00:00:00Z	CD198	SRP132620	PRJNA432291	CL100039579_L01_4	leaf	China	Asia	China	Plant	Bamboo		mature						Dendrocalamus minor var. amoenus
	820	SRR6705162	Bambusoideae	WGS	100	4669267600	SAMN08442600	3042862940	BGI	public	fastq,sra	gs,s3	s3.us-east-1,gs.US	SRX3679438	BGISEQ-500	PAIRED	unspecified	GENOMIC	BGISEQ	2019-12-31T00:00:00Z	CD114	SRP132620	PRJNA432291	CL100039407_L01_22	leaf	China	Asia	China	Plant	Bamboo		mature						Dendrocalamus peculiaris
	821	SRR6705163	Bambusoideae	WGS	100	3605628800	SAMN08442788	2204856926	BGI	public	sra,fastq	gs,s3	gs.US,s3.us-east-1	SRX3679437	BGISEQ-500	PAIRED	unspecified	GENOMIC	BGISEQ	2019-12-31T00:00:00Z	CD135	SRP132620	PRJNA432291	CL100039579_L02_2	leaf	China	Asia	China	Plant	Bamboo		mature						Pleioblastus longifimbriatus
	822	SRR6705164	Bambusoideae	WGS	100	2142224400	SAMN08442787	1308433557	BGI	public	sra,fastq	gs,s3	gs.US,s3.us-east-1	SRX3679436	BGISEQ-500	PAIRED	unspecified	GENOMIC	BGISEQ	2019-12-31T00:00:00Z	CD139	SRP132620	PRJNA432291	CL100039579_L01_5	leaf	China	Asia	China	Plant	Bamboo		mature						Pleioblastus intermedius
	823	SRR6705165	Bambusoideae	WGS	100	4546476400	SAMN08442603	2940764018	BGI	public	fastq,sra	gs,s3	gs.US,s3.us-east-1	SRX3679435	BGISEQ-500	PAIRED	unspecified	GENOMIC	BGISEQ	2019-12-31T00:00:00Z	CD118	SRP132620	PRJNA432291	CL100039407_L01_11	leaf	China	Asia	China	Plant	Bamboo		mature						Dendrocalamus sapidus
	824	SRR6705166	Bambusoideae	WGS	100	5032842600	SAMN08442604	3046640027	BGI	public	fastq,sra	s3,gs	gs.US,s3.us-east-1	SRX3679434	BGISEQ-500	PAIRED	unspecified	GENOMIC	BGISEQ	2019-12-31T00:00:00Z	YN42	SRP132620	PRJNA432291	CL100040305_L02_29	leaf	China	Asia	China	Plant	Bamboo		mature						Dendrocalamus sinicus
	825	SRR6705167	Bambusoideae	WGS	100	3660901400	SAMN08442605	2251665017	BGI	public	sra,fastq	gs,s3	gs.US,s3.us-east-1	SRX3679433	BGISEQ-500	PAIRED	unspecified	GENOMIC	BGISEQ	2019-12-31T00:00:00Z	CD115	SRP132620	PRJNA432291	CL100039579_L01_17	leaf	China	Asia	China	Plant	Bamboo		mature						Dendrocalamus tsiangii
	826	SRR6705168	Bambusoideae	WGS	100	4059236600	SAMN08442606	2427685987	BGI	public	sra,fastq	s3,gs	s3.us-east-1,gs.US	SRX3679432	BGISEQ-500	PAIRED	unspecified	GENOMIC	BGISEQ	2019-12-31T00:00:00Z	YN28	SRP132620	PRJNA432291	CL100040305_L02_37	leaf	China	Asia	China	Plant	Bamboo		mature						Dendrocalamus xishuangbannaensis
	827	SRR6705169	Bambusoideae	WGS	100	6014178400	SAMN08442782	3579988683	BGI	public	fastq,sra	gs,s3	gs.US,s3.us-east-1	SRX3679431	BGISEQ-500	PAIRED	unspecified	GENOMIC	BGISEQ	2019-12-31T00:00:00Z	CD181	SRP132620	PRJNA432291	CL100039406_L02_39	leaf	China	Asia	China	Plant	Bamboo		mature						Pleioblastus chino f. flovo-variegatus
	828	SRR6705170	Bambusoideae	WGS	100	2605386400	SAMN08442781	1582983783	BGI	public	fastq,sra	s3,gs	s3.us-east-1,gs.US	SRX3679430	BGISEQ-500	PAIRED	unspecified	GENOMIC	BGISEQ	2019-12-31T00:00:00Z	CD201	SRP132620	PRJNA432291	CL100039579_L02_14	leaf	China	Asia	China	Plant	Bamboo		mature						Pleioblastus chino f. angustifolius
	829	SRR6705171	Bambusoideae	WGS	100	3795190400	SAMN08442780	2269659389	BGI	public	fastq,sra	s3,gs	s3.us-east-1,gs.US	SRX3679429	BGISEQ-500	PAIRED	unspecified	GENOMIC	BGISEQ	2019-12-31T00:00:00Z	NJ44	SRP132620	PRJNA432291	CL100040305_L01_12	leaf	China	Asia	China	Plant	Bamboo		mature						Pleioblastus amarus var. hangzhouensis
	830	SRR6705172	Bambusoideae	WGS	100	2408648200	SAMN08442779	1559416095	BGI	public	fastq,sra	gs,s3	gs.US,s3.us-east-1	SRX3679428	BGISEQ-500	PAIRED	unspecified	GENOMIC	BGISEQ	2019-12-31T00:00:00Z	CD199	SRP132620	PRJNA432291	CL100039407_L01_31	leaf	China	Asia	China	Plant	Bamboo		mature						Pleioblastus amarus
	831	SRR6705173	Bambusoideae	WGS	100	1317718400	SAMN08442786	800999394	BGI	public	sra,fastq	s3,gs	gs.US,s3.us-east-1	SRX3679427	BGISEQ-500	PAIRED	unspecified	GENOMIC	BGISEQ	2019-12-31T00:00:00Z	HS12	SRP132620	PRJNA432291	CL100039406_L01_22	leaf	China	Asia	China	Plant	Bamboo		mature						Pleioblastus gramineus f. manstopiralis
	832	SRR6705174	Bambusoideae	WGS	100	2604748600	SAMN08442785	1678156993	BGI	public	fastq,sra	s3,gs	gs.US,s3.us-east-1	SRX3679426	BGISEQ-500	PAIRED	unspecified	GENOMIC	BGISEQ	2019-12-31T00:00:00Z	CD152	SRP132620	PRJNA432291	CL100039407_L01_5	leaf	China	Asia	China	Plant	Bamboo		mature						Pleioblastus gozadakensis
	833	SRR6705175	Bambusoideae	WGS	100	2449699600	SAMN08442784	1485088392	BGI	public	fastq,sra	s3,gs	s3.us-east-1,gs.US	SRX3679425	BGISEQ-500	PAIRED	unspecified	GENOMIC	BGISEQ	2019-12-31T00:00:00Z	NJ22	SRP132620	PRJNA432291	CL100039579_L02_38	leaf	China	Asia	China	Plant	Bamboo		mature						Pleioblastus glabrinodus
	834	SRR6705176	Bambusoideae	WGS	100	1276180200	SAMN08442783	773813323	BGI	public	sra,fastq	gs,s3	s3.us-east-1,gs.US	SRX3679424	BGISEQ-500	PAIRED	unspecified	GENOMIC	BGISEQ	2019-12-31T00:00:00Z	YN30	SRP132620	PRJNA432291	CL100040305_L02_4	leaf	China	Asia	China	Plant	Bamboo		mature						Pleioblastus chino var. hisauchii
	835	SRR6705177	Bambusoideae	WGS	100	2442250600	SAMN08442507	1451471270	BGI	public	fastq,sra	gs,s3	s3.us-east-1,gs.US	SRX3679423	BGISEQ-500	PAIRED	unspecified	GENOMIC	BGISEQ	2019-12-31T00:00:00Z	CD20	SRP132620	PRJNA432291	CL100039406_L02_2	leaf	China	Asia	China	Plant	Bamboo		mature						Bambusa corniculata
	836	SRR6705178	Bambusoideae	WGS	100	3659011600	SAMN08442508	2252039186	BGI	public	sra,fastq	s3,gs	gs.US,s3.us-east-1	SRX3679422	BGISEQ-500	PAIRED	unspecified	GENOMIC	BGISEQ	2019-12-31T00:00:00Z	CD12	SRP132620	PRJNA432291	CL100039579_L01_33	leaf	China	Asia	China	Plant	Bamboo		mature						Bambusa cornigera
	837	SRR6705179	Bambusoideae	WGS	100	6067999800	SAMN08442499	3862241221	BGI	public	sra,fastq	gs,s3	s3.us-east-1,gs.US	SRX3679421	BGISEQ-500	PAIRED	unspecified	GENOMIC	BGISEQ	2019-12-31T00:00:00Z	CD128	SRP132620	PRJNA432291	CL100039407_L02_31	leaf	China	Asia	China	Plant	Bamboo		mature						Acidosasa venusta
	838	SRR6705180	Bambusoideae	WGS	100	2887881600	SAMN08442500	1746953389	BGI	public	fastq,sra	s3,gs	s3.us-east-1,gs.US	SRX3679420	BGISEQ-500	PAIRED	unspecified	GENOMIC	BGISEQ	2019-12-31T00:00:00Z	HS23	SRP132620	PRJNA432291	CL100039405_L02_32	leaf	China	Asia	China	Plant	Bamboo		mature						Arundinaria sp
	839	SRR6705181	Bambusoideae	WGS	100	1478483400	SAMN08442501	934943993	BGI	public	fastq,sra	s3,gs	s3.us-east-1,gs.US	SRX3679419	BGISEQ-500	PAIRED	unspecified	GENOMIC	BGISEQ	2019-12-31T00:00:00Z	CD121	SRP132620	PRJNA432291	CL100039407_L02_40	leaf	China	Asia	China	Plant	Bamboo		mature						Bambusa albolineata
	840	SRR6705182	Bambusoideae	WGS	100	2777450800	SAMN08442502	1797352924	BGI	public	fastq,sra	s3,gs	s3.us-east-1,gs.US	SRX3679418	BGISEQ-500	PAIRED	unspecified	GENOMIC	BGISEQ	2019-12-31T00:00:00Z	CD122	SRP132620	PRJNA432291	CL100039407_L01_38	leaf	China	Asia	China	Plant	Bamboo		mature						Bambusa amplexicaulis
	841	SRR6705183	Bambusoideae	WGS	100	4003098800	SAMN08442503	2401887431	BGI	public	sra,fastq	s3,gs	gs.US,s3.us-east-1	SRX3679417	BGISEQ-500	PAIRED	unspecified	GENOMIC	BGISEQ	2019-12-31T00:00:00Z	CD49	SRP132620	PRJNA432291	CL100039406_L02_36	leaf	China	Asia	China	Plant	Bamboo		mature						Bambusa boniopsis
	842	SRR6705184	Bambusoideae	WGS	100	5084210000	SAMN08442504	3072178481	BGI	public	fastq,sra	s3,gs	s3.us-east-1,gs.US	SRX3679416	BGISEQ-500	PAIRED	unspecified	GENOMIC	BGISEQ	2019-12-31T00:00:00Z	YN72	SRP132620	PRJNA432291	CL100040305_L01_20	leaf	China	Asia	China	Plant	Bamboo		mature						Bambusa burmanica
	843	SRR6705185	Bambusoideae	WGS	100	9177145000	SAMN08442505	5574109829	BGI	public	sra,fastq	s3,gs	gs.US,s3.us-east-1	SRX3679415	BGISEQ-500	PAIRED	unspecified	GENOMIC	BGISEQ	2019-12-31T00:00:00Z	YN53	SRP132620	PRJNA432291	CL100040305_L02_39	leaf	China	Asia	China	Plant	Bamboo		mature						Bambusa burmanica cv
	844	SRR6705186	Bambusoideae	WGS	100	3150394600	SAMN08442506	1898534281	BGI	public	sra,fastq	s3,gs	s3.us-east-1,gs.US	SRX3679414	BGISEQ-500	PAIRED	unspecified	GENOMIC	BGISEQ	2019-12-31T00:00:00Z	YN3	SRP132620	PRJNA432291	CL100040305_L02_30	leaf	China	Asia	China	Plant	Bamboo		mature						Bambusa chungii
	845	SRR6705187	Bambusoideae	WGS	100	2103349800	SAMN08442799	1269197519	BGI	public	fastq,sra	gs,s3	gs.US,s3.us-east-1	SRX3679413	BGISEQ-500	PAIRED	unspecified	GENOMIC	BGISEQ	2019-12-31T00:00:00Z	NJ32	SRP132620	PRJNA432291	CL100040305_L01_4	leaf	China	Asia	China	Plant	Bamboo		mature						Pseudosasa amabilis var. tenuis
	846	SRR6705188	Bambusoideae	WGS	100	2077079400	SAMN08442800	1273305968	BGI	public	fastq,sra	gs,s3	gs.US,s3.us-east-1	SRX3679412	BGISEQ-500	PAIRED	unspecified	GENOMIC	BGISEQ	2019-12-31T00:00:00Z	CD160	SRP132620	PRJNA432291	CL100039579_L01_31	leaf	China	Asia	China	Plant	Bamboo		mature						Pseudosasa brevivaginata
	847	SRR6705189	Bambusoideae	WGS	100	5845026800	SAMN08442812	3750141887	BGI	public	fastq,sra	gs,s3	gs.US,s3.us-east-1	SRX3679411	BGISEQ-500	PAIRED	unspecified	GENOMIC	BGISEQ	2019-12-31T00:00:00Z	CD82	SRP132620	PRJNA432291	CL100039407_L02_10	leaf	China	Asia	China	Plant	Bamboo		mature						Sasa argenteostriatus
	848	SRR6705190	Bambusoideae	WGS	100	2328510800	SAMN08442811	1502638025	BGI	public	sra,fastq	s3,gs	gs.US,s3.us-east-1	SRX3679410	BGISEQ-500	PAIRED	unspecified	GENOMIC	BGISEQ	2019-12-31T00:00:00Z	CD187	SRP132620	PRJNA432291	CL100039407_L01_12	leaf	China	Asia	China	Plant	Bamboo		mature						Qiongzhuea tumidinoda
	849	SRR6705191	Bambusoideae	WGS	100	3453139600	SAMN08442810	2246900580	BGI	public	fastq,sra	gs,s3	gs.US,s3.us-east-1	SRX3679409	BGISEQ-500	PAIRED	unspecified	GENOMIC	BGISEQ	2019-12-31T00:00:00Z	CD104	SRP132620	PRJNA432291	CL100039407_L01_18	leaf	China	Asia	China	Plant	Bamboo		mature						Pseudostachyum polymorphum
	850	SRR6705192	Bambusoideae	WGS	100	3905760200	SAMN08442809	2374590111	BGI	public	sra,fastq	s3,gs	gs.US,s3.us-east-1	SRX3679408	BGISEQ-500	PAIRED	unspecified	GENOMIC	BGISEQ	2019-12-31T00:00:00Z	HS27	SRP132620	PRJNA432291	CL100039405_L02_35	leaf	China	Asia	China	Plant	Bamboo		mature						Pseudosasa viridula
	851	SRR6705193	Bambusoideae	WGS	100	3584169200	SAMN08442816	2179762895	BGI	public	sra,fastq	s3,gs	gs.US,s3.us-east-1	SRX3679407	BGISEQ-500	PAIRED	unspecified	GENOMIC	BGISEQ	2019-12-31T00:00:00Z	CD60	SRP132620	PRJNA432291	CL100039579_L02_19	leaf	China	Asia	China	Plant	Bamboo		mature						Sasa pygmaea var. disticha
	852	SRR6705194	Bambusoideae	WGS	100	5855795200	SAMN08442815	3591956271	BGI	public	fastq,sra	gs,s3	gs.US,s3.us-east-1	SRX3679406	BGISEQ-500	PAIRED	unspecified	GENOMIC	BGISEQ	2019-12-31T00:00:00Z	CD179	SRP132620	PRJNA432291	CL100039579_L02_11	leaf	China	Asia	China	Plant	Bamboo		mature						Sasa megalophylla
	853	SRR6705195	Bambusoideae	WGS	100	4317151400	SAMN08442814	2619743709	BGI	public	fastq,sra	gs,s3	gs.US,s3.us-east-1	SRX3679405	BGISEQ-500	PAIRED	unspecified	GENOMIC	BGISEQ	2019-12-31T00:00:00Z	HS3	SRP132620	PRJNA432291	CL100039405_L02_38	leaf	China	Asia	China	Plant	Bamboo		mature						Sasa glabra
	854	SRR6705196	Bambusoideae	WGS	100	4178661800	SAMN08442813	2669628296	BGI	public	sra,fastq	s3,gs	gs.US,s3.us-east-1	SRX3679404	BGISEQ-500	PAIRED	unspecified	GENOMIC	BGISEQ	2019-12-31T00:00:00Z	CD61	SRP132620	PRJNA432291	CL100039407_L01_40	leaf	China	Asia	China	Plant	Bamboo		mature						Sasa fortunei
	855	SRR6705197	Bambusoideae	WGS	100	5849644600	SAMN08442818	3783926396	BGI	public	sra,fastq	s3,gs	gs.US,s3.us-east-1	SRX3679403	BGISEQ-500	PAIRED	unspecified	GENOMIC	BGISEQ	2019-12-31T00:00:00Z	CD180	SRP132620	PRJNA432291	CL100039407_L01_6	leaf	China	Asia	China	Plant	Bamboo		mature						Sasaella glabra f. albostriata
	856	SRR6705198	Bambusoideae	WGS	100	4211134400	SAMN08442817	2576965570	BGI	public	sra,fastq	s3,gs	gs.US,s3.us-east-1	SRX3679402	BGISEQ-500	PAIRED	unspecified	GENOMIC	BGISEQ	2019-12-31T00:00:00Z	HS14	SRP132620	PRJNA432291	CL100039405_L02_25	leaf	China	Asia	China	Plant	Bamboo		mature						Sasa viridistriatus
	857	SRR6705199	Bambusoideae	WGS	100	2384649400	SAMN08442547	1529241066	BGI	public	sra,fastq	gs,s3	gs.US,s3.us-east-1	SRX3679401	BGISEQ-500	PAIRED	unspecified	GENOMIC	BGISEQ	2019-12-31T00:00:00Z	CD27	SRP132620	PRJNA432291	CL100039407_L02_6	leaf	China	Asia	China	Plant	Bamboo		mature						Bambusa subtruncata
	858	SRR6705200	Bambusoideae	WGS	100	1416108000	SAMN08442548	922677244	BGI	public	sra,fastq	s3,gs	gs.US,s3.us-east-1	SRX3679400	BGISEQ-500	PAIRED	unspecified	GENOMIC	BGISEQ	2019-12-31T00:00:00Z	CD22	SRP132620	PRJNA432291	CL100039407_L01_25	leaf	China	Asia	China	Plant	Bamboo		mature						Bambusa textilis
	859	SRR6705201	Bambusoideae	WGS	100	1897214600	SAMN08442543	1233474731	BGI	public	fastq,sra	gs,s3	s3.us-east-1,gs.US	SRX3679399	BGISEQ-500	PAIRED	unspecified	GENOMIC	BGISEQ	2019-12-31T00:00:00Z	CD17	SRP132620	PRJNA432291	CL100039407_L02_27	leaf	China	Asia	China	Plant	Bamboo		mature						Bambusa rigida
	860	SRR6705202	Bambusoideae	WGS	100	2406612600	SAMN08442544	1474343874	BGI	public	fastq,sra	gs,s3	gs.US,s3.us-east-1	SRX3679398	BGISEQ-500	PAIRED	unspecified	GENOMIC	BGISEQ	2019-12-31T00:00:00Z	CD52	SRP132620	PRJNA432291	CL100039579_L01_2	leaf	China	Asia	China	Plant	Bamboo		mature						Bambusa rutila
	861	SRR6705203	Bambusoideae	WGS	100	4182362600	SAMN08442545	2660422231	BGI	public	sra,fastq	s3,gs	s3.us-east-1,gs.US	SRX3679397	BGISEQ-500	PAIRED	unspecified	GENOMIC	BGISEQ	2019-12-31T00:00:00Z	CD36	SRP132620	PRJNA432291	CL100039407_L02_35	leaf	China	Asia	China	Plant	Bamboo		mature						Bambusa sp1
	862	SRR6705204	Bambusoideae	WGS	100	3850988600	SAMN08442546	2335457772	BGI	public	fastq,sra	s3,gs	s3.us-east-1,gs.US	SRX3679396	BGISEQ-500	PAIRED	unspecified	GENOMIC	BGISEQ	2019-12-31T00:00:00Z	CD44	SRP132620	PRJNA432291	CL100039579_L01_32	leaf	China	Asia	China	Plant	Bamboo		mature						Bambusa sp2
	863	SRR6705205	Bambusoideae	WGS	100	4850795400	SAMN08442539	2924964837	BGI	public	sra,fastq	gs,s3	s3.us-east-1,gs.US	SRX3679395	BGISEQ-500	PAIRED	unspecified	GENOMIC	BGISEQ	2019-12-31T00:00:00Z	YN2	SRP132620	PRJNA432291	CL100040305_L02_33	leaf	China	Asia	China	Plant	Bamboo		mature						Bambusa pervariabilis var. viridistriata
	864	SRR6705206	Bambusoideae	WGS	100	1850314800	SAMN08442540	1202702576	BGI	public	fastq,sra	gs,s3	s3.us-east-1,gs.US	SRX3679394	BGISEQ-500	PAIRED	unspecified	GENOMIC	BGISEQ	2019-12-31T00:00:00Z	CD46	SRP132620	PRJNA432291	CL100039407_L01_4	leaf	China	Asia	China	Plant	Bamboo		mature						Bambusa pervariabillis D Daii
	865	SRR6705207	Bambusoideae	WGS	100	2903530600	SAMN08442541	1886807447	BGI	public	sra,fastq	gs,s3	gs.US,s3.us-east-1	SRX3679393	BGISEQ-500	PAIRED	unspecified	GENOMIC	BGISEQ	2019-12-31T00:00:00Z	CD25	SRP132620	PRJNA432291	CL100039407_L01_20	leaf	China	Asia	China	Plant	Bamboo		mature						Bambusa pervariabillis Dendrocalamus latiflorus
	866	SRR6705208	Bambusoideae	WGS	100	2196561600	SAMN08442542	1414862532	BGI	public	sra,fastq	s3,gs	s3.us-east-1,gs.US	SRX3679392	BGISEQ-500	PAIRED	unspecified	GENOMIC	BGISEQ	2019-12-31T00:00:00Z	CD54	SRP132620	PRJNA432291	CL100039407_L02_26	leaf	China	Asia	China	Plant	Bamboo		mature						Bambusa prominens
	867	SRR6705209	Bambusoideae	WGS	100	3963974800	SAMN08442737	2394119807	BGI	public	fastq,sra	s3,gs	gs.US,s3.us-east-1	SRX3679391	BGISEQ-500	PAIRED	unspecified	GENOMIC	BGISEQ	2019-12-31T00:00:00Z	NJ36	SRP132620	PRJNA432291	CL100040305_L01_6	leaf	China	Asia	China	Plant	Bamboo		mature						Phyllostachys microphylla
	868	SRR6705210	Bambusoideae	WGS	100	2885368800	SAMN08442738	1785502969	BGI	public	sra,fastq	s3,gs	s3.us-east-1,gs.US	SRX3679390	BGISEQ-500	PAIRED	unspecified	GENOMIC	BGISEQ	2019-12-31T00:00:00Z	HS65	SRP132620	PRJNA432291	CL100039405_L01_21	leaf	China	Asia	China	Plant	Bamboo		mature						Phyllostachys nidularia
	869	SRR6705211	Bambusoideae	WGS	100	2808789400	SAMN08442729	1718691219	BGI	public	sra,fastq	gs,s3	s3.us-east-1,gs.US	SRX3679389	BGISEQ-500	PAIRED	unspecified	GENOMIC	BGISEQ	2019-12-31T00:00:00Z	HS72	SRP132620	PRJNA432291	CL100039405_L01_25	leaf	China	Asia	China	Plant	Bamboo		mature						Phyllostachys hispida
	870	SRR6705212	Bambusoideae	WGS	100	5382098800	SAMN08442730	3311065277	BGI	public	sra,fastq	s3,gs	gs.US,s3.us-east-1	SRX3679388	BGISEQ-500	PAIRED	unspecified	GENOMIC	BGISEQ	2019-12-31T00:00:00Z	HS76	SRP132620	PRJNA432291	CL100039405_L01_29	leaf	China	Asia	China	Plant	Bamboo		mature						Phyllostachys incarnata
	871	SRR6705213	Bambusoideae	WGS	100	3500349000	SAMN08442731	2158500137	BGI	public	sra,fastq	gs,s3	gs.US,s3.us-east-1	SRX3679387	BGISEQ-500	PAIRED	unspecified	GENOMIC	BGISEQ	2019-12-31T00:00:00Z	HS53	SRP132620	PRJNA432291	CL100039405_L01_10	leaf	China	Asia	China	Plant	Bamboo		mature						Phyllostachys iridescens
	872	SRR6705214	Bambusoideae	WGS	100	4602485800	SAMN08442732	2993867959	BGI	public	sra,fastq	s3,gs	s3.us-east-1,gs.US	SRX3679386	BGISEQ-500	PAIRED	unspecified	GENOMIC	BGISEQ	2019-12-31T00:00:00Z	CD193	SRP132620	PRJNA432291	CL100039407_L01_10	leaf	China	Asia	China	Plant	Bamboo		mature						Phyllostachys iridescens f. hetrochroma
	873	SRR6705215	Bambusoideae	WGS	100	4057043800	SAMN08442733	2419515000	BGI	public	fastq,sra	s3,gs	s3.us-east-1,gs.US	SRX3679385	BGISEQ-500	PAIRED	unspecified	GENOMIC	BGISEQ	2019-12-31T00:00:00Z	HS39	SRP132620	PRJNA432291	CL100039406_L01_8	leaf	China	Asia	China	Plant	Bamboo		mature						Phyllostachys kwangsiensis
	874	SRR6705216	Bambusoideae	WGS	100	2402773800	SAMN08442734	1545868877	BGI	public	fastq,sra	s3,gs	s3.us-east-1,gs.US	SRX3679384	BGISEQ-500	PAIRED	unspecified	GENOMIC	BGISEQ	2019-12-31T00:00:00Z	CD163	SRP132620	PRJNA432291	CL100039407_L02_36	leaf	China	Asia	China	Plant	Bamboo		mature						Phyllostachys longiciliata
	875	SRR6705217	Bambusoideae	WGS	100	3427310600	SAMN08442735	2081202529	BGI	public	fastq,sra	s3,gs	s3.us-east-1,gs.US	SRX3679383	BGISEQ-500	PAIRED	unspecified	GENOMIC	BGISEQ	2019-12-31T00:00:00Z	HS89	SRP132620	PRJNA432291	CL100039405_L02_21	leaf	China	Asia	China	Plant	Bamboo		mature						Phyllostachys mannii
	876	SRR6705218	Bambusoideae	WGS	100	2402815400	SAMN08442736	1474248576	BGI	public	fastq,sra	s3,gs	gs.US,s3.us-east-1	SRX3679382	BGISEQ-500	PAIRED	unspecified	GENOMIC	BGISEQ	2019-12-31T00:00:00Z	HS62	SRP132620	PRJNA432291	CL100039405_L01_18	leaf	China	Asia	China	Plant	Bamboo		mature						Phyllostachys meyeri
	877	SRR6705219	Bambusoideae	WGS	100	1533586800	SAMN08442638	907307641	BGI	public	sra,fastq	s3,gs	s3.us-east-1,gs.US	SRX3679381	BGISEQ-500	PAIRED	unspecified	GENOMIC	BGISEQ	2019-12-31T00:00:00Z	CD63	SRP132620	PRJNA432291	CL100039406_L02_28	leaf	China	Asia	China	Plant	Bamboo		mature						Indocalamus latifolius
	878	SRR6705220	Bambusoideae	WGS	100	5109149600	SAMN08442637	3110593528	BGI	public	fastq,sra	s3,gs	gs.US,s3.us-east-1	SRX3679380	BGISEQ-500	PAIRED	unspecified	GENOMIC	BGISEQ	2019-12-31T00:00:00Z	NJ63	SRP132620	PRJNA432291	CL100040305_L01_17	leaf	China	Asia	China	Plant	Bamboo		mature						Indocalamus hunanensis
	879	SRR6705221	Bambusoideae	WGS	100	3246288200	SAMN08442632	1934986248	BGI	public	fastq,sra	s3,gs	s3.us-east-1,gs.US	SRX3679379	BGISEQ-500	PAIRED	unspecified	GENOMIC	BGISEQ	2019-12-31T00:00:00Z	CD158	SRP132620	PRJNA432291	CL100039406_L02_6	leaf	China	Asia	China	Plant	Bamboo		mature						Indocalamus barbatus
	880	SRR6705222	Bambusoideae	WGS	100	2001399800	SAMN08442631	1203581284	BGI	public	sra,fastq	gs,s3	gs.US,s3.us-east-1	SRX3679378	BGISEQ-500	PAIRED	unspecified	GENOMIC	BGISEQ	2019-12-31T00:00:00Z	NJ26	SRP132620	PRJNA432291	CL100040305_L01_1	leaf	China	Asia	China	Plant	Bamboo		mature						Indocalamus pedalis
	881	SRR6705223	Bambusoideae	WGS	100	2323520800	SAMN08442630	1422279496	BGI	public	sra,fastq	s3,gs	s3.us-east-1,gs.US	SRX3679377	BGISEQ-500	PAIRED	unspecified	GENOMIC	BGISEQ	2019-12-31T00:00:00Z	NJ7	SRP132620	PRJNA432291	CL100039579_L02_24	leaf	China	Asia	China	Plant	Bamboo		mature						Indocalamus hirtivaginatus
	882	SRR6705224	Bambusoideae	WGS	100	4015558000	SAMN08442629	2430949809	BGI	public	sra,fastq	gs,s3	s3.us-east-1,gs.US	SRX3679376	BGISEQ-500	PAIRED	unspecified	GENOMIC	BGISEQ	2019-12-31T00:00:00Z	YN79	SRP132620	PRJNA432291	CL100040305_L01_25	leaf	China	Asia	China	Plant	Bamboo		mature						Hibanobambusa tranquillans f. shiroshima
	883	SRR6705225	Bambusoideae	WGS	100	1280346800	SAMN08442636	758480434	BGI	public	sra,fastq	s3,gs	s3.us-east-1,gs.US	SRX3679375	BGISEQ-500	PAIRED	unspecified	GENOMIC	BGISEQ	2019-12-31T00:00:00Z	CD155	SRP132620	PRJNA432291	CL100039406_L01_37	leaf	China	Asia	China	Plant	Bamboo		mature						Indocalamus hirtinodus
	884	SRR6705226	Bambusoideae	WGS	100	2070271200	SAMN08442635	1317754235	BGI	public	fastq,sra	s3,gs	s3.us-east-1,gs.US	SRX3679374	BGISEQ-500	PAIRED	unspecified	GENOMIC	BGISEQ	2019-12-31T00:00:00Z	CD151	SRP132620	PRJNA432291	CL100039407_L02_14	leaf	China	Asia	China	Plant	Bamboo		mature						Indocalamus guangdongensis
	885	SRR6705227	Bambusoideae	WGS	100	4344926600	SAMN08442634	2772478207	BGI	public	sra,fastq	s3,gs	gs.US,s3.us-east-1	SRX3679373	BGISEQ-500	PAIRED	unspecified	GENOMIC	BGISEQ	2019-12-31T00:00:00Z	CD157	SRP132620	PRJNA432291	CL100039407_L02_8	leaf	China	Asia	China	Plant	Bamboo		mature						Indocalamus decorus
	886	SRR6705228	Bambusoideae	WGS	100	3105710800	SAMN08442633	1856157186	BGI	public	sra,fastq	s3,gs	s3.us-east-1,gs.US	SRX3679372	BGISEQ-500	PAIRED	unspecified	GENOMIC	BGISEQ	2019-12-31T00:00:00Z	CD79	SRP132620	PRJNA432291	CL100039406_L02_18	leaf	China	Asia	China	Plant	Bamboo		mature						Indocalamus bashanensis
	887	SRR6705229	Bambusoideae	WGS	100	5476522800	SAMN08442702	3245172140	BGI	public	fastq,sra	s3,gs	gs.US,s3.us-east-1	SRX3679371	BGISEQ-500	PAIRED	unspecified	GENOMIC	BGISEQ	2019-12-31T00:00:00Z	CD64	SRP132620	PRJNA432291	CL100039406_L01_32	leaf	China	Asia	China	Plant	Bamboo		mature						Phyllostachys circumpilis
	888	SRR6705230	Bambusoideae	WGS	100	3142946600	SAMN08442701	1921288479	BGI	public	sra,fastq	gs,s3	gs.US,s3.us-east-1	SRX3679370	BGISEQ-500	PAIRED	unspecified	GENOMIC	BGISEQ	2019-12-31T00:00:00Z	HS58	SRP132620	PRJNA432291	CL100039405_L02_4	leaf	China	Asia	China	Plant	Bamboo		mature						Phyllostachys bissetii
	889	SRR6705231	Bambusoideae	WGS	100	2157803800	SAMN08442700	1323712238	BGI	public	sra,fastq	gs,s3	gs.US,s3.us-east-1	SRX3679369	BGISEQ-500	PAIRED	unspecified	GENOMIC	BGISEQ	2019-12-31T00:00:00Z	HS56	SRP132620	PRJNA432291	CL100039405_L01_13	leaf	China	Asia	China	Plant	Bamboo		mature						Phyllostachys bambusoides
	890	SRR6705232	Bambusoideae	WGS	100	3831771000	SAMN08442699	2362726803	BGI	public	sra,fastq	s3,gs	gs.US,s3.us-east-1	SRX3679368	BGISEQ-500	PAIRED	unspecified	GENOMIC	BGISEQ	2019-12-31T00:00:00Z	HS8	SRP132620	PRJNA432291	CL100039405_L02_3	leaf	China	Asia	China	Plant	Bamboo		mature						Phyllostachys bambusoides var. castillonii
	891	SRR6705233	Bambusoideae	WGS	100	2495012400	SAMN08442706	1512697076	BGI	public	sra,fastq	gs,s3	s3.us-east-1,gs.US	SRX3679367	BGISEQ-500	PAIRED	unspecified	GENOMIC	BGISEQ	2019-12-31T00:00:00Z	CD172	SRP132620	PRJNA432291	CL100039579_L02_12	leaf	China	Asia	China	Plant	Bamboo		mature						Phyllostachys edulis f. epruinosa
	892	SRR6705234	Bambusoideae	WGS	100	3938063400	SAMN08442705	2391811590	BGI	public	fastq,sra	gs,s3	gs.US,s3.us-east-1	SRX3679366	BGISEQ-500	PAIRED	unspecified	GENOMIC	BGISEQ	2019-12-31T00:00:00Z	HS45	SRP132620	PRJNA432291	CL100039405_L02_8	leaf	China	Asia	China	Plant	Bamboo		mature						Phyllostachys edulis S
	893	SRR6705235	Bambusoideae	WGS	100	2344155000	SAMN08442704	1413575520	BGI	public	sra,fastq	gs,s3	s3.us-east-1,gs.US	SRX3679365	BGISEQ-500	PAIRED	unspecified	GENOMIC	BGISEQ	2019-12-31T00:00:00Z	NJ50	SRP132620	PRJNA432291	CL100040305_L01_13	leaf	China	Asia	China	Plant	Bamboo		mature						Phyllostachys dulcis
	894	SRR6705236	Bambusoideae	WGS	100	3166145800	SAMN08442703	1927668872	BGI	public	sra,fastq	gs,s3	s3.us-east-1,gs.US	SRX3679364	BGISEQ-500	PAIRED	unspecified	GENOMIC	BGISEQ	2019-12-31T00:00:00Z	CD171	SRP132620	PRJNA432291	CL100039406_L01_36	leaf	China	Asia	China	Plant	Bamboo		mature						Phyllostachys compar
	895	SRR6705237	Bambusoideae	WGS	100	3900951400	SAMN08442708	2333502430	BGI	public	fastq,sra	gs,s3	s3.us-east-1,gs.US	SRX3679363	BGISEQ-500	PAIRED	unspecified	GENOMIC	BGISEQ	2019-12-31T00:00:00Z	HS100	SRP132620	PRJNA432291	CL100039406_L01_20	leaf	China	Asia	China	Plant	Bamboo		mature						Phyllostachys edulis f. gracilis
	896	SRR6705238	Bambusoideae	WGS	100	2860496600	SAMN08442707	1748410609	BGI	public	sra,fastq	gs,s3	s3.us-east-1,gs.US	SRX3679362	BGISEQ-500	PAIRED	unspecified	GENOMIC	BGISEQ	2019-12-31T00:00:00Z	CD182	SRP132620	PRJNA432291	CL100039579_L02_15	leaf	China	Asia	China	Plant	Bamboo		mature						Phyllostachys edulis f. exaurita
	897	SRR6705239	Bambusoideae	WGS	100	4842571600	SAMN08442579	2972936203	BGI	public	fastq,sra	gs,s3	s3.us-east-1,gs.US	SRX3679361	BGISEQ-500	PAIRED	unspecified	GENOMIC	BGISEQ	2019-12-31T00:00:00Z	CD102	SRP132620	PRJNA432291	CL100039579_L01_10	leaf	China	Asia	China	Plant	Bamboo		mature						Dendrocalamopsis basihirsuta
	898	SRR6705240	Bambusoideae	WGS	100	5997416600	SAMN08442580	3696359154	BGI	public	sra,fastq	s3,gs	gs.US,s3.us-east-1	SRX3679360	BGISEQ-500	PAIRED	unspecified	GENOMIC	BGISEQ	2019-12-31T00:00:00Z	CD105	SRP132620	PRJNA432291	CL100039579_L01_36	leaf	China	Asia	China	Plant	Bamboo		mature						Dendrocalamopsis beecheyana
	899	SRR6705241	Bambusoideae	WGS	100	2408796600	SAMN08442581	1558757530	BGI	public	sra,fastq	gs,s3	gs.US,s3.us-east-1	SRX3679359	BGISEQ-500	PAIRED	unspecified	GENOMIC	BGISEQ	2019-12-31T00:00:00Z	CD70	SRP132620	PRJNA432291	CL100039407_L01_7	leaf	China	Asia	China	Plant	Bamboo		mature						Dendrocalamopsis daii
	900	SRR6705242	Bambusoideae	WGS	100	5150238200	SAMN08442582	3289142113	BGI	public	sra,fastq	gs,s3	s3.us-east-1,gs.US	SRX3679358	BGISEQ-500	PAIRED	unspecified	GENOMIC	BGISEQ	2019-12-31T00:00:00Z	CD110	SRP132620	PRJNA432291	CL100039407_L02_30	leaf	China	Asia	China	Plant	Bamboo		mature						Dendrocalamopsis oldhamii
	901	SRR6705243	Bambusoideae	WGS	100	3750535400	SAMN08442583	2322181093	BGI	public	fastq,sra	s3,gs	s3.us-east-1,gs.US	SRX3679357	BGISEQ-500	PAIRED	unspecified	GENOMIC	BGISEQ	2019-12-31T00:00:00Z	CD47	SRP132620	PRJNA432291	CL100039579_L01_9	leaf	China	Asia	China	Plant	Bamboo		mature						Dendrocalamopsis stenoaurita
	902	SRR6705244	Bambusoideae	WGS	100	3729265800	SAMN08442584	2375321578	BGI	public	sra,fastq	gs,s3	gs.US,s3.us-east-1	SRX3679356	BGISEQ-500	PAIRED	unspecified	GENOMIC	BGISEQ	2019-12-31T00:00:00Z	CD57	SRP132620	PRJNA432291	CL100039407_L02_21	leaf	China	Asia	China	Plant	Bamboo		mature						Dendrocalamopsis variostriata
	903	SRR6705245	Bambusoideae	WGS	100	3674438200	SAMN08442585	2210814576	BGI	public	sra,fastq	gs,s3	gs.US,s3.us-east-1	SRX3679355	BGISEQ-500	PAIRED	unspecified	GENOMIC	BGISEQ	2019-12-31T00:00:00Z	CD4	SRP132620	PRJNA432291	CL100039406_L02_16	leaf	China	Asia	China	Plant	Bamboo		mature						Dendrocalamus asper
	904	SRR6705246	Bambusoideae	WGS	100	2063579000	SAMN08442586	1251645735	BGI	public	fastq,sra	s3,gs	s3.us-east-1,gs.US	SRX3679354	BGISEQ-500	PAIRED	unspecified	GENOMIC	BGISEQ	2019-12-31T00:00:00Z	YN69	SRP132620	PRJNA432291	CL100040305_L02_7	leaf	China	Asia	China	Plant	Bamboo		mature						Dendrocalamus asper var
	905	SRR6705247	Bambusoideae	WGS	100	3117544000	SAMN08442587	2012849821	BGI	public	fastq,sra	gs,s3	s3.us-east-1,gs.US	SRX3679353	BGISEQ-500	PAIRED	unspecified	GENOMIC	BGISEQ	2019-12-31T00:00:00Z	CD24	SRP132620	PRJNA432291	CL100039407_L01_1	leaf	China	Asia	China	Plant	Bamboo		mature						Dendrocalamus bambusoides
	906	SRR6705248	Bambusoideae	WGS	100	3587903200	SAMN08442588	2295871832	BGI	public	fastq,sra	s3,gs	gs.US,s3.us-east-1	SRX3679352	BGISEQ-500	PAIRED	unspecified	GENOMIC	BGISEQ	2019-12-31T00:00:00Z	CD66	SRP132620	PRJNA432291	CL100039407_L01_28	leaf	China	Asia	China	Plant	Bamboo		mature						Dendrocalamus barbatus var. internodiiradicatus
	907	SRR6705249	Bambusoideae	WGS	100	1547986600	SAMN08442857	936062688	BGI	public	fastq,sra	s3,gs	s3.us-east-1,gs.US	SRX3679351	BGISEQ-500	PAIRED	unspecified	GENOMIC	BGISEQ	2019-12-31T00:00:00Z	YN84	SRP132620	PRJNA432291	CL100040305_L02_46	leaf	China	Asia	China	Plant	Bamboo		mature						Chimonocalamus longiusculus
	908	SRR6705250	Bambusoideae	WGS	100	1987565600	SAMN08442856	1179925076	BGI	public	sra,fastq	gs,s3	gs.US,s3.us-east-1	SRX3679350	BGISEQ-500	PAIRED	unspecified	GENOMIC	BGISEQ	2019-12-31T00:00:00Z	YN83	SRP132620	PRJNA432291	CL100040305_L02_45	leaf	China	Asia	China	Plant	Bamboo		mature						Chimonocalamus makuanensis
	909	SRR6705251	Bambusoideae	WGS	100	1476048000	SAMN08442855	890815631	BGI	public	sra,fastq	gs,s3	s3.us-east-1,gs.US	SRX3679349	BGISEQ-500	PAIRED	unspecified	GENOMIC	BGISEQ	2019-12-31T00:00:00Z	YN82	SRP132620	PRJNA432291	CL100040305_L02_44	leaf	China	Asia	China	Plant	Bamboo		mature						Chimonocalamus fimbriatus
	910	SRR6705252	Bambusoideae	WGS	100	2005350000	SAMN08442854	1212675739	BGI	public	sra,fastq	gs,s3	s3.us-east-1,gs.US	SRX3679348	BGISEQ-500	PAIRED	unspecified	GENOMIC	BGISEQ	2019-12-31T00:00:00Z	YN81	SRP132620	PRJNA432291	CL100040305_L02_43	leaf	China	Asia	China	Plant	Bamboo		mature						Chimonocalamus pallens
	911	SRR6705253	Bambusoideae	WGS	100	1935681800	SAMN08442853	1176782166	BGI	public	sra,fastq	s3,gs	s3.us-east-1,gs.US	SRX3679347	BGISEQ-500	PAIRED	unspecified	GENOMIC	BGISEQ	2019-12-31T00:00:00Z	YN80	SRP132620	PRJNA432291	CL100040305_L02_42	leaf	China	Asia	China	Plant	Bamboo		mature						Chimonocalamus delicatus2
	912	SRR6705254	Bambusoideae	WGS	100	2530671000	SAMN08442852	1515585599	BGI	public	sra,fastq	gs,s3	s3.us-east-1,gs.US	SRX3679346	BGISEQ-500	PAIRED	unspecified	GENOMIC	BGISEQ	2019-12-31T00:00:00Z	YN67	SRP132620	PRJNA432291	CL100040305_L02_38	leaf	China	Asia	China	Plant	Bamboo		mature						Chimonocalamus delicatus
	913	SRR6705255	Bambusoideae	WGS	100	3346575800	SAMN08442851	2144061579	BGI	public	sra,fastq	s3,gs	gs.US,s3.us-east-1	SRX3679345	BGISEQ-500	PAIRED	unspecified	GENOMIC	BGISEQ	2019-12-31T00:00:00Z	YN64	SRP132620	PRJNA432291	CL100039407_L02_13	leaf	China	Asia	China	Plant	Bamboo		mature						Dendrocalamopsis bicicatricata
	914	SRR6705256	Bambusoideae	WGS	100	3629267000	SAMN08442849	2339108561	BGI	public	sra,fastq	gs,s3	gs.US,s3.us-east-1	SRX3679344	BGISEQ-500	PAIRED	unspecified	GENOMIC	BGISEQ	2019-12-31T00:00:00Z	YN47	SRP132620	PRJNA432291	CL100039407_L02_37	leaf	China	Asia	China	Plant	Bamboo		mature						Bambusa blumeana
	915	SRR6705257	Bambusoideae	WGS	100	1001544400	SAMN08442858	600543057	BGI	public	fastq,sra	s3,gs	s3.us-east-1,gs.US	SRX3679343	BGISEQ-500	PAIRED	unspecified	GENOMIC	BGISEQ	2019-12-31T00:00:00Z	YN85	SRP132620	PRJNA432291	CL100040305_L02_47	leaf	China	Asia	China	Plant	Bamboo		mature						Chimonocalamus dumosus
	916	SRR6705258	Bambusoideae	WGS	100	3001684400	SAMN08442598	1949383000	BGI	public	fastq,sra	gs,s3	s3.us-east-1,gs.US	SRX3679342	BGISEQ-500	PAIRED	unspecified	GENOMIC	BGISEQ	2019-12-31T00:00:00Z	CD29	SRP132620	PRJNA432291	CL100039407_L01_13	leaf	China	Asia	China	Plant	Bamboo		mature						Dendrocalamus latiflorus f. mei-nung
	917	SRR6705259	Bambusoideae	WGS	100	3827547400	SAMN08442597	2270962990	BGI	public	fastq,sra	s3,gs	gs.US,s3.us-east-1	SRX3679341	BGISEQ-500	PAIRED	unspecified	GENOMIC	BGISEQ	2019-12-31T00:00:00Z	CD85	SRP132620	PRJNA432291	CL100039406_L02_1	leaf	China	Asia	China	Plant	Bamboo		mature						Dendrocalamus latiflorus
	918	SRR6705260	Bambusoideae	WGS	100	3496291000	SAMN08442596	2089064433	BGI	public	fastq,sra	gs,s3	s3.us-east-1,gs.US	SRX3679340	BGISEQ-500	PAIRED	unspecified	GENOMIC	BGISEQ	2019-12-31T00:00:00Z	YN66	SRP132620	PRJNA432291	CL100040305_L01_37	leaf	China	Asia	China	Plant	Bamboo		mature						Dendrocalamus hamiltonii var. hamiltonii
	919	SRR6705261	Bambusoideae	WGS	100	4332620800	SAMN08442595	2571385347	BGI	public	fastq,sra	gs,s3	s3.us-east-1,gs.US	SRX3679339	BGISEQ-500	PAIRED	unspecified	GENOMIC	BGISEQ	2019-12-31T00:00:00Z	CD8	SRP132620	PRJNA432291	CL100039406_L02_30	leaf	China	Asia	China	Plant	Bamboo		mature						Dendrocalamus hamiltonii
	920	SRR6705262	Bambusoideae	WGS	100	2702107400	SAMN08442594	1626669263	BGI	public	sra,fastq	gs,s3	s3.us-east-1,gs.US	SRX3679338	BGISEQ-500	PAIRED	unspecified	GENOMIC	BGISEQ	2019-12-31T00:00:00Z	YN11	SRP132620	PRJNA432291	CL100040305_L02_21	leaf	China	Asia	China	Plant	Bamboo		mature						Dendrocalamus giganteus f
	921	SRR6705263	Bambusoideae	WGS	100	4080637200	SAMN08442593	2517274877	BGI	public	fastq,sra	s3,gs	s3.us-east-1,gs.US	SRX3679337	BGISEQ-500	PAIRED	unspecified	GENOMIC	BGISEQ	2019-12-31T00:00:00Z	CD107	SRP132620	PRJNA432291	CL100039579_L02_9	leaf	China	Asia	China	Plant	Bamboo		mature						Dendrocalamus giganteus cv1
	922	SRR6705264	Bambusoideae	WGS	100	2213071600	SAMN08442592	1341123967	BGI	public	sra,fastq	gs,s3	gs.US,s3.us-east-1	SRX3679336	BGISEQ-500	PAIRED	unspecified	GENOMIC	BGISEQ	2019-12-31T00:00:00Z	YN25	SRP132620	PRJNA432291	CL100040305_L02_2	leaf	China	Asia	China	Plant	Bamboo		mature						Dendrocalamus giganteus
	923	SRR6705265	Bambusoideae	WGS	100	4822778600	SAMN08442591	2886448652	BGI	public	sra,fastq	s3,gs	s3.us-east-1,gs.US	SRX3679335	BGISEQ-500	PAIRED	unspecified	GENOMIC	BGISEQ	2019-12-31T00:00:00Z	YN22	SRP132620	PRJNA432291	CL100040305_L01_40	leaf	China	Asia	China	Plant	Bamboo		mature						Dendrocalamus farinosus
	924	SRR6705266	Bambusoideae	WGS	100	8629388800	SAMN08442590	5209780896	BGI	public	sra,fastq	s3,gs	gs.US,s3.us-east-1	SRX3679334	BGISEQ-500	PAIRED	unspecified	GENOMIC	BGISEQ	2019-12-31T00:00:00Z	YN36	SRP132620	PRJNA432291	CL100040305_L01_29	leaf	China	Asia	China	Plant	Bamboo		mature						Dendrocalamus brandisii
	925	SRR6705267	Bambusoideae	WGS	100	7175508800	SAMN08442589	4351764595	BGI	public	fastq,sra	s3,gs	gs.US,s3.us-east-1	SRX3679333	BGISEQ-500	PAIRED	unspecified	GENOMIC	BGISEQ	2019-12-31T00:00:00Z	YN44	SRP132620	PRJNA432291	CL100040305_L02_25	leaf	China	Asia	China	Plant	Bamboo		mature						Dendrocalamus birmanicus
	926	SRR6705268	Bambusoideae	WGS	100	3987898800	SAMN08442514	2371730852	BGI	public	fastq,sra	s3,gs	gs.US,s3.us-east-1	SRX3679332	BGISEQ-500	PAIRED	unspecified	GENOMIC	BGISEQ	2019-12-31T00:00:00Z	CD45	SRP132620	PRJNA432291	CL100039406_L02_31	leaf	China	Asia	China	Plant	Bamboo		mature						Bambusa eutuldoides
	927	SRR6705269	Bambusoideae	WGS	100	3982463600	SAMN08442513	2395834421	BGI	public	fastq,sra	gs,s3	gs.US,s3.us-east-1	SRX3679331	BGISEQ-500	PAIRED	unspecified	GENOMIC	BGISEQ	2019-12-31T00:00:00Z	CD21	SRP132620	PRJNA432291	CL100039406_L02_34	leaf	China	Asia	China	Plant	Bamboo		mature						Bambusa dolichoclada
	928	SRR6705270	Bambusoideae	WGS	100	2991454000	SAMN08442516	1791368522	BGI	public	sra,fastq	gs,s3	gs.US,s3.us-east-1	SRX3679330	BGISEQ-500	PAIRED	unspecified	GENOMIC	BGISEQ	2019-12-31T00:00:00Z	CD3	SRP132620	PRJNA432291	CL100039406_L02_23	leaf	China	Asia	China	Plant	Bamboo		mature						Bambusa eutuldoides var. viridivittata
	929	SRR6705271	Bambusoideae	WGS	100	2900474800	SAMN08442515	1724336172	BGI	public	sra,fastq	gs,s3	s3.us-east-1,gs.US	SRX3679329	BGISEQ-500	PAIRED	unspecified	GENOMIC	BGISEQ	2019-12-31T00:00:00Z	CD38	SRP132620	PRJNA432291	CL100039406_L01_40	leaf	China	Asia	China	Plant	Bamboo		mature						Bambusa eutuldoides var. basistriata
	930	SRR6705272	Bambusoideae	WGS	100	3193083800	SAMN08442510	1941762467	BGI	public	fastq,sra	s3,gs	gs.US,s3.us-east-1	SRX3679328	BGISEQ-500	PAIRED	unspecified	GENOMIC	BGISEQ	2019-12-31T00:00:00Z	YN20	SRP132620	PRJNA432291	CL100040305_L02_9	leaf	China	Asia	China	Plant	Bamboo		mature						Bambusa dissimulator var
	931	SRR6705273	Bambusoideae	WGS	100	3478742400	SAMN08442509	2236867013	BGI	public	fastq,sra	s3,gs	gs.US,s3.us-east-1	SRX3679327	BGISEQ-500	PAIRED	unspecified	GENOMIC	BGISEQ	2019-12-31T00:00:00Z	CD116	SRP132620	PRJNA432291	CL100039407_L01_19	leaf	China	Asia	China	Plant	Bamboo		mature						Bambusa cornigera cv
	932	SRR6705274	Bambusoideae	WGS	100	3974247800	SAMN08442512	2351297119	BGI	public	fastq,sra	gs,s3	s3.us-east-1,gs.US	SRX3679326	BGISEQ-500	PAIRED	unspecified	GENOMIC	BGISEQ	2019-12-31T00:00:00Z	CD103	SRP132620	PRJNA432291	CL100039406_L02_24	leaf	China	Asia	China	Plant	Bamboo		mature						Bambusa dissimulator var. hispida
	933	SRR6705275	Bambusoideae	WGS	100	2926577800	SAMN08442511	1801196195	BGI	public	sra,fastq	s3,gs	gs.US,s3.us-east-1	SRX3679325	BGISEQ-500	PAIRED	unspecified	GENOMIC	BGISEQ	2019-12-31T00:00:00Z	CD30	SRP132620	PRJNA432291	CL100039579_L01_11	leaf	China	Asia	China	Plant	Bamboo		mature						Bambusa dissimulator var. albinodis
	934	SRR6705276	Bambusoideae	WGS	100	2348495200	SAMN08442518	1540105499	BGI	public	sra,fastq	s3,gs	s3.us-east-1,gs.US	SRX3679324	BGISEQ-500	PAIRED	unspecified	GENOMIC	BGISEQ	2019-12-31T00:00:00Z	CD39	SRP132620	PRJNA432291	CL100039407_L01_3	leaf	China	Asia	China	Plant	Bamboo		mature						Bambusa gibba
	935	SRR6705277	Bambusoideae	WGS	100	2918024800	SAMN08442517	1883736930	BGI	public	fastq,sra	gs,s3	s3.us-east-1,gs.US	SRX3679323	BGISEQ-500	PAIRED	unspecified	GENOMIC	BGISEQ	2019-12-31T00:00:00Z	CD67	SRP132620	PRJNA432291	CL100039407_L01_24	leaf	China	Asia	China	Plant	Bamboo		mature						Bambusa flexuosa
	936	SRR6705278	Bambusoideae	WGS	100	4266983400	SAMN08442687	2553230079	BGI	public	sra,fastq	gs,s3	gs.US,s3.us-east-1	SRX3679322	BGISEQ-500	PAIRED	unspecified	GENOMIC	BGISEQ	2019-12-31T00:00:00Z	HS38	SRP132620	PRJNA432291	CL100039406_L01_7	leaf	China	Asia	China	Plant	Bamboo		mature						Phyllostachys aurea
	937	SRR6705279	Bambusoideae	WGS	100	1953555000	SAMN08442688	1190524737	BGI	public	sra,fastq	s3,gs	s3.us-east-1,gs.US	SRX3679321	BGISEQ-500	PAIRED	unspecified	GENOMIC	BGISEQ	2019-12-31T00:00:00Z	HS88	SRP132620	PRJNA432291	CL100039405_L02_20	leaf	China	Asia	China	Plant	Bamboo		mature						Phyllostachys aureosulcata
	938	SRR6705280	Bambusoideae	WGS	100	1675163000	SAMN08442679	1021095060	BGI	public	sra,fastq	s3,gs	s3.us-east-1,gs.US	SRX3679320	BGISEQ-500	PAIRED	unspecified	GENOMIC	BGISEQ	2019-12-31T00:00:00Z	HS20	SRP132620	PRJNA432291	CL100039405_L02_30	leaf	China	Asia	China	Plant	Bamboo		mature						Oligostachyum sulcatum
	939	SRR6705281	Bambusoideae	WGS	100	3196012600	SAMN08442680	1871413320	BGI	public	sra,fastq	gs,s3	s3.us-east-1,gs.US	SRX3679319	BGISEQ-500	PAIRED	unspecified	GENOMIC	BGISEQ	2019-12-31T00:00:00Z	CD156	SRP132620	PRJNA432291	CL100039406_L02_37	leaf	China	Asia	China	Plant	Bamboo		mature						Phyllostachys acuta
	940	SRR6705282	Bambusoideae	WGS	100	4685500000	SAMN08442681	2769988033	BGI	public	fastq,sra	s3,gs	gs.US,s3.us-east-1	SRX3679318	BGISEQ-500	PAIRED	unspecified	GENOMIC	BGISEQ	2019-12-31T00:00:00Z	CD165	SRP132620	PRJNA432291	CL100039406_L01_28	leaf	China	Asia	China	Plant	Bamboo		mature						Phyllostachys acutiligula
	941	SRR6705283	Bambusoideae	WGS	100	5760412400	SAMN08442682	3546027322	BGI	public	fastq,sra	gs,s3	gs.US,s3.us-east-1	SRX3679317	BGISEQ-500	PAIRED	unspecified	GENOMIC	BGISEQ	2019-12-31T00:00:00Z	NJ23	SRP132620	PRJNA432291	CL100039579_L02_39	leaf	China	Asia	China	Plant	Bamboo		mature						Phyllostachys albidula
	942	SRR6705284	Bambusoideae	WGS	100	4987558800	SAMN08442683	3060705681	BGI	public	fastq,sra	s3,gs	s3.us-east-1,gs.US	SRX3679316	BGISEQ-500	PAIRED	unspecified	GENOMIC	BGISEQ	2019-12-31T00:00:00Z	HS92	SRP132620	PRJNA432291	CL100039405_L02_17	leaf	China	Asia	China	Plant	Bamboo		mature						Phyllostachys angusta
	943	SRR6705285	Bambusoideae	WGS	100	4718078000	SAMN08442684	2866398845	BGI	public	sra,fastq	s3,gs	gs.US,s3.us-east-1	SRX3679315	BGISEQ-500	PAIRED	unspecified	GENOMIC	BGISEQ	2019-12-31T00:00:00Z	HS63	SRP132620	PRJNA432291	CL100039405_L01_19	leaf	China	Asia	China	Plant	Bamboo		mature						Phyllostachys arcana
	944	SRR6705286	Bambusoideae	WGS	100	5810007800	SAMN08442685	3570828871	BGI	public	sra,fastq	s3,gs	s3.us-east-1,gs.US	SRX3679314	BGISEQ-500	PAIRED	unspecified	GENOMIC	BGISEQ	2019-12-31T00:00:00Z	HS48	SRP132620	PRJNA432291	CL100039405_L02_10	leaf	China	Asia	China	Plant	Bamboo		mature						Phyllostachys arcana f. luteosulcata
	945	SRR6705287	Bambusoideae	WGS	100	3233378200	SAMN08442686	1983651499	BGI	public	sra,fastq	s3,gs	gs.US,s3.us-east-1	SRX3679313	BGISEQ-500	PAIRED	unspecified	GENOMIC	BGISEQ	2019-12-31T00:00:00Z	HS73	SRP132620	PRJNA432291	CL100039405_L01_26	leaf	China	Asia	China	Plant	Bamboo		mature						Phyllostachys atrovaginata
	946	SRR6705288	Bambusoideae	WGS	100	3325591200	SAMN08442558	2007431784	BGI	public	fastq,sra	s3,gs	s3.us-east-1,gs.US	SRX3679312	BGISEQ-500	PAIRED	unspecified	GENOMIC	BGISEQ	2019-12-31T00:00:00Z	YN38	SRP132620	PRJNA432291	CL100040305_L01_30	leaf	China	Asia	China	Plant	Bamboo		mature						Bambusa vulgaris
	947	SRR6705289	Bambusoideae	WGS	100	4154850600	SAMN08442557	2531391729	BGI	public	fastq,sra	s3,gs	s3.us-east-1,gs.US	SRX3679311	BGISEQ-500	PAIRED	unspecified	GENOMIC	BGISEQ	2019-12-31T00:00:00Z	HS21	SRP132620	PRJNA432291	CL100039405_L02_31	leaf	China	Asia	China	Plant	Bamboo		mature						Bambusa ventricosa
	948	SRR6705290	Bambusoideae	WGS	100	2383288600	SAMN08442550	1548154614	BGI	public	sra,fastq	gs,s3	gs.US,s3.us-east-1	SRX3679310	BGISEQ-500	PAIRED	unspecified	GENOMIC	BGISEQ	2019-12-31T00:00:00Z	CD18	SRP132620	PRJNA432291	CL100039407_L01_8	leaf	China	Asia	China	Plant	Bamboo		mature						Bambusa textilis var. albostriata
	949	SRR6705291	Bambusoideae	WGS	100	1681186000	SAMN08442549	1076050632	BGI	public	sra,fastq	s3,gs	s3.us-east-1,gs.US	SRX3679309	BGISEQ-500	PAIRED	unspecified	GENOMIC	BGISEQ	2019-12-31T00:00:00Z	CD89	SRP132620	PRJNA432291	CL100039407_L02_4	leaf	China	Asia	China	Plant	Bamboo		mature						Bambusa textilis f. purpurascens
	950	SRR6705292	Bambusoideae	WGS	100	2077213400	SAMN08442552	1327559876	BGI	public	fastq,sra	gs,s3	s3.us-east-1,gs.US	SRX3679308	BGISEQ-500	PAIRED	unspecified	GENOMIC	BGISEQ	2019-12-31T00:00:00Z	CD50	SRP132620	PRJNA432291	CL100039407_L02_15	leaf	China	Asia	China	Plant	Bamboo		mature						Bambusa textilis var. gracilis
	951	SRR6705293	Bambusoideae	WGS	100	1792089000	SAMN08442551	1073876713	BGI	public	fastq,sra	gs,s3	s3.us-east-1,gs.US	SRX3679307	BGISEQ-500	PAIRED	unspecified	GENOMIC	BGISEQ	2019-12-31T00:00:00Z	CD88	SRP132620	PRJNA432291	CL100039406_L01_39	leaf	China	Asia	China	Plant	Bamboo		mature						Bambusa textilis var. glabra
	952	SRR6705294	Bambusoideae	WGS	100	4193617800	SAMN08442554	2500101588	BGI	public	fastq,sra	s3,gs	s3.us-east-1,gs.US	SRX3679306	BGISEQ-500	PAIRED	unspecified	GENOMIC	BGISEQ	2019-12-31T00:00:00Z	CD41	SRP132620	PRJNA432291	CL100039406_L02_26	leaf	China	Asia	China	Plant	Bamboo		mature						Bambusa tulda
	953	SRR6705295	Bambusoideae	WGS	100	5198039600	SAMN08442553	3172244997	BGI	public	fastq,sra	gs,s3	s3.us-east-1,gs.US	SRX3679305	BGISEQ-500	PAIRED	unspecified	GENOMIC	BGISEQ	2019-12-31T00:00:00Z	YN45	SRP132620	PRJNA432291	CL100040305_L02_23	leaf	China	Asia	China	Plant	Bamboo		mature						Bambusa textilis Dendrocalamus latiflorus
	954	SRR6705296	Bambusoideae	WGS	100	2842582400	SAMN08442556	1703651837	BGI	public	sra,fastq	gs,s3	s3.us-east-1,gs.US	SRX3679304	BGISEQ-500	PAIRED	unspecified	GENOMIC	BGISEQ	2019-12-31T00:00:00Z	CD15	SRP132620	PRJNA432291	CL100039406_L01_31	leaf	China	Asia	China	Plant	Bamboo		mature						Bambusa tuldoides f. swolleninternode
	955	SRR6705297	Bambusoideae	WGS	100	2440429400	SAMN08442555	1579219935	BGI	public	fastq,sra	gs,s3	s3.us-east-1,gs.US	SRX3679303	BGISEQ-500	PAIRED	unspecified	GENOMIC	BGISEQ	2019-12-31T00:00:00Z	CD117	SRP132620	PRJNA432291	CL100039407_L01_39	leaf	China	Asia	China	Plant	Bamboo		mature						Bambusa tuldoides
	956	SRR6705298	Bambusoideae	WGS	100	2357770400	SAMN08442746	1418439118	BGI	public	fastq,sra	s3,gs	s3.us-east-1,gs.US	SRX3679302	BGISEQ-500	PAIRED	unspecified	GENOMIC	BGISEQ	2019-12-31T00:00:00Z	HS37	SRP132620	PRJNA432291	CL100039406_L01_6	leaf	China	Asia	China	Plant	Bamboo		mature						Phyllostachys nigra
	957	SRR6705299	Bambusoideae	WGS	100	3230555200	SAMN08442745	1971578886	BGI	public	sra,fastq	s3,gs	gs.US,s3.us-east-1	SRX3679301	BGISEQ-500	PAIRED	unspecified	GENOMIC	BGISEQ	2019-12-31T00:00:00Z	HS70	SRP132620	PRJNA432291	CL100039405_L01_24	leaf	China	Asia	China	Plant	Bamboo		mature						Phyllostachys nigella
	958	SRR6705300	Bambusoideae	WGS	100	3840587000	SAMN08442744	2267447776	BGI	public	sra,fastq	gs,s3	gs.US,s3.us-east-1	SRX3679300	BGISEQ-500	PAIRED	unspecified	GENOMIC	BGISEQ	2019-12-31T00:00:00Z	CD130	SRP132620	PRJNA432291	CL100039406_L02_13	leaf	China	Asia	China	Plant	Bamboo		mature						Phyllostachys nidularia f. vexillaris
	959	SRR6705301	Bambusoideae	WGS	100	3615020400	SAMN08442743	2187629670	BGI	public	sra,fastq	s3,gs	s3.us-east-1,gs.US	SRX3679299	BGISEQ-500	PAIRED	unspecified	GENOMIC	BGISEQ	2019-12-31T00:00:00Z	HS104	SRP132620	PRJNA432291	CL100039406_L01_17	leaf	China	Asia	China	Plant	Bamboo		mature						Phyllostachys nidularia f. sulfurea
	960	SRR6705302	Bambusoideae	WGS	100	2843641800	SAMN08442742	1720149830	BGI	public	sra,fastq	s3,gs	s3.us-east-1,gs.US	SRX3679298	BGISEQ-500	PAIRED	unspecified	GENOMIC	BGISEQ	2019-12-31T00:00:00Z	HS105	SRP132620	PRJNA432291	CL100039406_L01_16	leaf	China	Asia	China	Plant	Bamboo		mature						Phyllostachys nidularia f. speciosa
	961	SRR6705303	Bambusoideae	WGS	100	6166349400	SAMN08442741	3696340959	BGI	public	fastq,sra	s3,gs	s3.us-east-1,gs.US	SRX3679297	BGISEQ-500	PAIRED	unspecified	GENOMIC	BGISEQ	2019-12-31T00:00:00Z	HS11	SRP132620	PRJNA432291	CL100039406_L01_25	leaf	China	Asia	China	Plant	Bamboo		mature						Phyllostachys nidularia f. mirabilis
	962	SRR6705304	Bambusoideae	WGS	100	1869840000	SAMN08442740	1196977764	BGI	public	fastq,sra	gs,s3	gs.US,s3.us-east-1	SRX3679296	BGISEQ-500	PAIRED	unspecified	GENOMIC	BGISEQ	2019-12-31T00:00:00Z	CD159	SRP132620	PRJNA432291	CL100039407_L02_11	leaf	China	Asia	China	Plant	Bamboo		mature						Phyllostachys nidularia f. glabrovagina
	963	SRR6705305	Bambusoideae	WGS	100	4853283200	SAMN08442739	2967429812	BGI	public	fastq,sra	s3,gs	gs.US,s3.us-east-1	SRX3679295	BGISEQ-500	PAIRED	unspecified	GENOMIC	BGISEQ	2019-12-31T00:00:00Z	HS91	SRP132620	PRJNA432291	CL100039405_L01_39	leaf	China	Asia	China	Plant	Bamboo		mature						Phyllostachys nidularia f. farcata
	964	SRR6705306	Bambusoideae	WGS	100	3974433800	SAMN08442805	2427421759	BGI	public	fastq,sra	s3,gs	s3.us-east-1,gs.US	SRX3679294	BGISEQ-500	PAIRED	unspecified	GENOMIC	BGISEQ	2019-12-31T00:00:00Z	CD75	SRP132620	PRJNA432291	CL100039579_L01_15	leaf	China	Asia	China	Plant	Bamboo		mature						Pseudosasa japonica var. tsutsumina
	965	SRR6705307	Bambusoideae	WGS	100	1663789400	SAMN08442806	1020759866	BGI	public	sra,fastq	gs,s3	s3.us-east-1,gs.US	SRX3679293	BGISEQ-500	PAIRED	unspecified	GENOMIC	BGISEQ	2019-12-31T00:00:00Z	YN26	SRP132620	PRJNA432291	CL100040305_L02_3	leaf	China	Asia	China	Plant	Bamboo		mature						Pseudosasa longiligula
	966	SRR6705308	Bambusoideae	WGS	100	3830777000	SAMN08442803	2475619470	BGI	public	sra,fastq	gs,s3	s3.us-east-1,gs.US	SRX3679292	BGISEQ-500	PAIRED	unspecified	GENOMIC	BGISEQ	2019-12-31T00:00:00Z	CD147	SRP132620	PRJNA432291	CL100039407_L01_33	leaf	China	Asia	China	Plant	Bamboo		mature						Pseudosasa japonica f. akebonosuzi
	967	SRR6705309	Bambusoideae	WGS	100	4047417200	SAMN08442804	2474375125	BGI	public	sra,fastq	s3,gs	s3.us-east-1,gs.US	SRX3679291	BGISEQ-500	PAIRED	unspecified	GENOMIC	BGISEQ	2019-12-31T00:00:00Z	HS5	SRP132620	PRJNA432291	CL100039405_L01_7	leaf	China	Asia	China	Plant	Bamboo		mature						Pseudosasa japonica var. tsutsumiana
	968	SRR6705310	Bambusoideae	WGS	100	4749960000	SAMN08442801	2810262821	BGI	public	sra,fastq	s3,gs	gs.US,s3.us-east-1	SRX3679290	BGISEQ-500	PAIRED	unspecified	GENOMIC	BGISEQ	2019-12-31T00:00:00Z	CD132	SRP132620	PRJNA432291	CL100039406_L02_19	leaf	China	Asia	China	Plant	Bamboo		mature						Pseudosasa guanxianensis
	969	SRR6705311	Bambusoideae	WGS	100	2904051400	SAMN08442802	1780134602	BGI	public	sra,fastq	s3,gs	gs.US,s3.us-east-1	SRX3679289	BGISEQ-500	PAIRED	unspecified	GENOMIC	BGISEQ	2019-12-31T00:00:00Z	HS28	SRP132620	PRJNA432291	CL100039405_L02_36	leaf	China	Asia	China	Plant	Bamboo		mature						Pseudosasa japonica
	970	SRR6705312	Bambusoideae	WGS	100	3703225800	SAMN08442748	2266629434	BGI	public	fastq,sra	gs,s3	s3.us-east-1,gs.US	SRX3679288	BGISEQ-500	PAIRED	unspecified	GENOMIC	BGISEQ	2019-12-31T00:00:00Z	HS64	SRP132620	PRJNA432291	CL100039405_L01_20	leaf	China	Asia	China	Plant	Bamboo		mature						Phyllostachys nuda
	971	SRR6705313	Bambusoideae	WGS	100	4544426400	SAMN08442747	2741719571	BGI	public	fastq,sra	gs,s3	gs.US,s3.us-east-1	SRX3679287	BGISEQ-500	PAIRED	unspecified	GENOMIC	BGISEQ	2019-12-31T00:00:00Z	HS57	SRP132620	PRJNA432291	CL100039405_L01_14	leaf	China	Asia	China	Plant	Bamboo		mature						Phyllostachys nigra var. henonis
	972	SRR6705314	Bambusoideae	WGS	100	3235601200	SAMN08442665	1941283338	BGI	public	sra,fastq	gs,s3	s3.us-east-1,gs.US	SRX3679286	BGISEQ-500	PAIRED	unspecified	GENOMIC	BGISEQ	2019-12-31T00:00:00Z	YN55	SRP132620	PRJNA432291	CL100040305_L02_8	leaf	China	Asia	China	Plant	Bamboo		mature						Melocalamus compactiflorus
	973	SRR6705315	Bambusoideae	WGS	100	5939420000	SAMN08442666	3784639261	BGI	public	sra,fastq	s3,gs	s3.us-east-1,gs.US	SRX3679285	BGISEQ-500	PAIRED	unspecified	GENOMIC	BGISEQ	2019-12-31T00:00:00Z	CD123	SRP132620	PRJNA432291	CL100039407_L02_17	leaf	China	Asia	China	Plant	Bamboo		mature						Melocanna baccifera
	974	SRR6705316	Bambusoideae	WGS	100	2726109600	SAMN08442663	1758251200	BGI	public	fastq,sra	gs,s3	s3.us-east-1,gs.US	SRX3679284	BGISEQ-500	PAIRED	unspecified	GENOMIC	BGISEQ	2019-12-31T00:00:00Z	CD120	SRP132620	PRJNA432291	CL100039407_L02_23	leaf	China	Asia	China	Plant	Bamboo		mature						Lingnania surrecta
	975	SRR6705317	Bambusoideae	WGS	100	1837678800	SAMN08442664	1168462971	BGI	public	fastq,sra	s3,gs	s3.us-east-1,gs.US	SRX3679283	BGISEQ-500	PAIRED	unspecified	GENOMIC	BGISEQ	2019-12-31T00:00:00Z	CD16	SRP132620	PRJNA432291	CL100039407_L02_28	leaf	China	Asia	China	Plant	Bamboo		mature						Lingnania wenchouensis
[truncated: 2,612 more rows]
[truncated: 99 more columns]

## Sheet: S4
	Table S4. Rattan transcriptomes published
[truncated: 89 more rows]

## Sheet: S5
	Table S5. A checklist for target completion
[truncated: 25 more rows]

## Sheet: S6
	Table S6. A list of fast-growing related genes in moso bamboo
[truncated: 2,052 more rows]

[truncated: 3 more sheets: S7, S8, S9]
